# Supplementary material for: Does daily activity overlap of seven mesocarnivores vary based on human development?
Source: PLoS One. 2024 Jan 11;19(1):e0288477. doi: 10.1371/journal.pone.0288477 (PMC10783707; doi:10.1371/journal.pone.0288477)
Supplement: S1 File — (ZIP) [file pone.0288477.s002.zip]

Archive with 2 entries (2 files):
- McTigue et al. _Overlap Data.csv
- McTigue et. al _Nocturnal Data.csv
