# Supplementary material for: Does daily activity overlap of seven mesocarnivores vary based on human development?
Source: PLoS One. 2024 Jan 11;19(1):e0288477. doi: 10.1371/journal.pone.0288477 (PMC10783707; doi:10.1371/journal.pone.0288477)
Supplement: S1 File — (ZIP) [file pone.0288477.s002.zip › McTigue et al. _Overlap Data.csv]

Site	Development Category	Date	Radians	Common Name	Count	Project	Sunset Time	Sunrise Time	Time	Time in Minutes	Sunset Time in Minutes	Dusk Time in Minutes	Sunrise Time in Minutes	Dawn Time in Min	Activity Category	Habitat
CT_Forest_Storrs_20	Med	10/17/2020	0.418749	Northern Raccoon	1	Snapshot USA - 2020	17:05:34	6:05:02	23:59:00	1439	1026	996	365	335	Night	forest
VA_Forest_Richmond(rural)_20	Med	10/22/2020	0.418749	Northern Raccoon	1	Snapshot USA - 2020	17:25:16	6:27:10	23:59:00	1439	1045	1015	387	357	Night	forest
OH_Forest_Huston-Brumbaugh Nature Center	Low	10/27/2019	0.418749	Northern Raccoon	1	Snapshot USA - 2019	17:28:58	6:49:53	23:59:00	1439	1049	1019	410	380	Night	forest
NJ_Forest_Rutgers_20	High	10/3/2020	0.418749	Northern Raccoon	1	Snapshot USA - 2020	17:37:51	5:57:47	23:59:00	1439	1058	1028	358	328	Night	grassland
AL_Forest_Auburn_20	Med	11/9/2020	0.418749	Virginia Opossum	1	Snapshot USA - 2020	17:46:04	7:08:17	23:59:00	1439	1066	1036	428	398	Night	forest
NJ_Forest_Rutgers_20	High	9/27/2020	0.418749	Northern Raccoon	3	Snapshot USA - 2020	17:47:50	5:51:49	23:59:00	1439	1068	1038	352	322	Night	grassland
DE_Forest_Wilmington_20	High	9/25/2020	0.418749	Northern Raccoon	1	Snapshot USA - 2020	17:56:03	5:54:37	23:59:00	1439	1076	1046	355	325	Night	forest
FL_Key Largo 2019	Med	10/14/2019	0.418749	Northern Raccoon	1	Snapshot USA - 2019	17:57:04	6:20:17	23:59:00	1439	1077	1047	380	350	Night	forest
PA_Forest_Rothrock_20	Low	9/22/2020	0.418749	Virginia Opossum	1	Snapshot USA - 2020	18:09:21	6:00:02	23:59:00	1439	1089	1059	360	330	Night	forest
MA_Forest_Amherst	High	9/11/2019	0.418749	Northern Raccoon	1	Snapshot USA - 2019	18:09:39	5:26:46	23:59:00	1439	1090	1060	327	297	Night	forest
MO_Forest_Bull_Shoals_20	Low	10/28/2020	0.418749	Coyote	1	Snapshot USA - 2020	18:21:04	7:33:25	23:59:00	1439	1101	1071	453	423	Night	forest
WI_Forest_Chequamegon-Nicolet_20	Low	10/10/2020	0.418749	Coyote	1	Snapshot USA - 2020	18:27:31	7:15:34	23:59:00	1439	1108	1078	436	406	Night	forest
MD_Forest_Baltimore	High	9/8/2019	0.418749	Northern Raccoon	1	Snapshot USA - 2019	18:29:07	5:42:39	23:59:00	1439	1109	1079	343	313	Night	forest
OH_Forest_Huston-Brumbaugh Nature Center	Low	9/19/2019	0.418749	Northern Raccoon	1	Snapshot USA - 2019	18:29:15	6:09:52	23:59:00	1439	1109	1079	370	340	Night	forest
MI_Forest_Kellogg	Low	9/26/2019	0.418749	Northern Raccoon	1	Snapshot USA - 2019	18:34:37	6:34:22	23:59:00	1439	1115	1085	394	364	Night	forest
UT_Desert_Wasatch	High	10/10/2019	0.418749	Northern Raccoon	1	Snapshot USA - 2019	18:38:20	7:01:52	23:59:00	1439	1118	1088	422	392	Night	forest
IL_Forest_Urbana	Med	9/29/2019	0.418749	Northern Raccoon	1	Snapshot USA - 2019	18:40:33	6:47:50	23:59:00	1439	1121	1091	408	378	Night	forest
IA_Anthropogenic_Ames_20	Med	10/10/2020	0.418749	Virginia Opossum	1	Snapshot USA - 2020	18:41:46	7:22:49	23:59:00	1439	1122	1092	443	413	Night	forest
IL_Grassland_Nachusa_Grasslands	Med	9/25/2019	0.418749	Northern Raccoon	1	Snapshot USA - 2019	18:51:50	6:48:44	23:59:00	1439	1132	1102	409	379	Night	grassland
MO_Anthropogenic_University_of_Missouri	Med	9/28/2019	0.418749	Coyote	1	Snapshot USA - 2019	19:00:53	7:05:11	23:59:00	1439	1141	1111	425	395	Night	forest
TX_Grassland_Freeman_Center_20	Low	10/16/2020	0.418749	Bobcat	1	Snapshot USA - 2020	19:01:13	7:35:52	23:59:00	1439	1141	1111	456	426	Night	grassland
IL_Grassland_Nachusa_Grasslands	Med	9/15/2019	0.418749	Virginia Opossum	1	Snapshot USA - 2019	19:09:43	6:38:43	23:59:00	1439	1150	1120	399	369	Night	grassland
UT_Desert_Wasatch	High	9/8/2019	0.418749	Northern Raccoon	1	Snapshot USA - 2019	19:11:26	6:23:21	23:59:00	1439	1151	1121	383	353	Night	forest
WI_Forest_Whitewater_20	High	9/12/2020	0.418749	Virginia Opossum	1	Snapshot USA - 2020	19:11:43	6:33:21	23:59:00	1439	1152	1122	393	363	Night	forest
TX_Grassland_Matador_20	Low	10/6/2020	0.418749	Coyote	1	Snapshot USA - 2020	19:20:19	7:41:30	23:59:00	1439	1160	1130	462	432	Night	grassland
TX_Grassland_Matador	Low	11/2/2019	0.418749	Coyote	1	Snapshot USA - 2019	19:24:29	9:00:03	23:59:00	1439	1164	1134	540	510	Night	grassland
MS_Forest_Dahomey	Low	10/28/2019	0.418749	Northern Raccoon	1	Snapshot USA - 2019	19:28:44	9:13:22	23:59:00	1439	1169	1139	553	523	Night	forest
TX_Grassland_Matador	Low	10/16/2019	0.418749	Northern Raccoon	1	Snapshot USA - 2019	19:47:42	8:40:37	23:59:00	1439	1188	1158	521	491	Night	grassland
MS_Forest_Starkville	Low	10/11/2019	0.418749	Northern Raccoon	2	Snapshot USA - 2019	19:58:48	8:49:08	23:59:00	1439	1199	1169	529	499	Night	forest
AZ_Desert_McDowell_Sonoran_Preserve	Low	10/4/2019	0.418749	Bobcat	1	Snapshot USA - 2019	20:09:32	8:24:41	23:59:00	1439	1210	1180	505	475	Night	desert
UT_Desert_Wasatch	High	9/20/2019	0.418749	Red Fox	1	Snapshot USA - 2019	20:30:29	8:14:06	23:59:00	1439	1230	1200	494	464	Night	forest
UT_SLC_20	High	9/19/2020	0.418749	Red Fox	1	Snapshot USA - 2020	20:31:10	8:14:06	23:59:00	1439	1231	1201	494	464	Night	forest
TX_Grassland_Matador	Low	9/17/2019	0.418749	Northern Raccoon	1	Snapshot USA - 2019	20:35:38	8:11:09	23:59:00	1439	1236	1206	491	461	Night	grassland
MA_Forest_Tufts_20	High	10/16/2020	0.418458	Coyote	2	Snapshot USA - 2020	17:04:24	6:02:07	23:58:00	1438	1024	994	362	332	Night	forest
NY_Anthropogenic_NYC_20	High	10/9/2020	0.418458	Northern Raccoon	1	Snapshot USA - 2020	17:25:12	6:01:18	23:58:00	1438	1045	1015	361	331	Night	desert
VA_Forest_Shenandoah_20	Low	10/21/2020	0.418458	Northern Raccoon	1	Snapshot USA - 2020	17:27:36	6:30:04	23:58:00	1438	1048	1018	390	360	Night	forest
MA_Forest_Bridgewater_State_University	High	9/20/2019	0.418458	Gray Fox	1	Snapshot USA - 2019	17:47:21	5:30:06	23:58:00	1438	1067	1037	330	300	Night	forest
NC_Dare County	Med	10/9/2019	0.418458	Virginia Opossum	1	Snapshot USA - 2019	17:57:35	6:26:02	23:58:00	1438	1078	1048	386	356	Night	grassland
OH_Forest_Huston-Brumbaugh Nature Center	Low	9/27/2019	0.418458	Northern Raccoon	1	Snapshot USA - 2019	18:15:36	6:17:45	23:58:00	1438	1096	1066	378	348	Night	forest
TN_Forest_Cheatham_20	Low	10/11/2020	0.418458	Northern Raccoon	1	Snapshot USA - 2020	18:18:56	6:53:22	23:58:00	1438	1099	1069	413	383	Night	forest
OH_Forest_Huston-Brumbaugh Nature Center	Low	9/24/2019	0.418458	Northern Raccoon	1	Snapshot USA - 2019	18:20:43	6:14:47	23:58:00	1438	1101	1071	375	345	Night	forest
NC_Forest_Seven_Devils_20	Low	9/25/2020	0.418458	Coyote	1	Snapshot USA - 2020	18:21:01	6:19:10	23:58:00	1438	1101	1071	379	349	Night	grassland
MI_Forest_Kellogg	Low	10/3/2019	0.418458	Northern Raccoon	2	Snapshot USA - 2019	18:22:15	6:41:58	23:58:00	1438	1102	1072	402	372	Night	forest
MO_Anthropogenic_University_of_Missouri	Med	10/17/2019	0.418458	Coyote	1	Snapshot USA - 2019	18:31:41	7:23:23	23:58:00	1438	1112	1082	443	413	Night	forest
IL_Forest_Urbana	Med	9/27/2019	0.418458	Northern Raccoon	1	Snapshot USA - 2019	18:43:53	6:45:54	23:58:00	1438	1124	1094	406	376	Night	forest
SD_Shelterbelt_and_Grassland_Brookings	Med	10/16/2019	0.418458	Coyote	1	Snapshot USA - 2019	18:43:49	7:44:20	23:58:00	1438	1124	1094	464	434	Night	grassland
UT_Desert_Wasatch	High	10/4/2019	0.418458	Red Fox	1	Snapshot USA - 2019	18:45:34	6:58:11	23:58:00	1438	1126	1096	418	388	Night	forest
MO_Anthropogenic_University_of_Missouri_20	Med	10/7/2020	0.418458	Virginia Opossum	1	Snapshot USA - 2020	18:45:30	7:14:17	23:58:00	1438	1126	1096	434	404	Night	forest
OH_Forest_Huston-Brumbaugh Nature Center	Low	9/6/2019	0.418458	Northern Raccoon	1	Snapshot USA - 2019	18:51:19	5:57:19	23:58:00	1438	1131	1101	357	327	Night	forest
UT_Desert_Wasatch	High	9/18/2019	0.418458	Northern Raccoon	1	Snapshot USA - 2019	18:54:39	6:32:52	23:58:00	1438	1135	1105	393	363	Night	forest
WI_Forest_Whitewater_20	High	9/20/2020	0.418458	Northern Raccoon	1	Snapshot USA - 2020	18:57:15	6:41:53	23:58:00	1438	1137	1107	402	372	Night	forest
OH_Forest_Huston-Brumbaugh Nature Center	Low	9/2/2019	0.418458	Northern Raccoon	2	Snapshot USA - 2019	18:57:52	5:53:23	23:58:00	1438	1138	1108	353	323	Night	forest
MI_Forest_Upper_Peninsula_3_20	Low	9/5/2020	0.418458	Red Fox	1	Snapshot USA - 2020	19:27:53	6:23:05	23:58:00	1438	1168	1138	383	353	Night	forest
WA_forest_Seattle_20	High	11/19/2020	0.418458	Coyote	1	Snapshot USA - 2020	19:29:27	10:22:33	23:58:00	1438	1169	1139	623	593	Night	forest
KS_Forest_Pittsburg_20	High	9/11/2020	0.418458	Northern Raccoon	1	Snapshot USA - 2020	19:34:02	6:59:09	23:58:00	1438	1174	1144	419	389	Night	forest
KS_Forest_Pittsburg_20	High	9/11/2020	0.418458	Northern Raccoon	1	Snapshot USA - 2020	19:34:02	6:59:09	23:58:00	1438	1174	1144	419	389	Night	forest
IA_Anthropogenic_Ames_20	Med	9/8/2020	0.418458	Virginia Opossum	1	Snapshot USA - 2020	19:37:33	6:48:56	23:58:00	1438	1178	1148	409	379	Night	forest
VA_Anthropogenic_Richmond	Med	10/15/2019	0.418458	Virginia Opossum	1	Snapshot USA - 2019	19:49:14	8:39:32	23:58:00	1438	1189	1159	520	490	Night	forest
MS_Forest_Dahomey	Low	10/14/2019	0.418458	Northern Raccoon	1	Snapshot USA - 2019	19:53:09	8:53:17	23:58:00	1438	1193	1163	533	503	Night	forest
UT_SLC_20	High	10/3/2020	0.418458	Red Fox	1	Snapshot USA - 2020	20:07:19	8:27:38	23:58:00	1438	1207	1177	508	478	Night	forest
UT_SLC_20	High	9/28/2020	0.418458	Red Fox	1	Snapshot USA - 2020	20:15:36	8:22:34	23:58:00	1438	1216	1186	503	473	Night	forest
WA_forest_Seattle_20	High	10/10/2020	0.418458	Northern Raccoon	1	Snapshot USA - 2020	20:31:57	9:23:08	23:58:00	1438	1232	1202	563	533	Night	forest
CA_Riparian_San_Joaquin	Med	10/7/2019	0.418458	Striped Skunk	1	Snapshot USA - 2019	20:36:05	9:00:47	23:58:00	1438	1236	1206	541	511	Night	forest
CA_Forest_Pepperwood_Preserve	Low	9/1/2019	0.418458	Striped Skunk	1	Snapshot USA - 2019	21:43:27	8:41:28	23:58:00	1438	1303	1273	521	491	Night	forest
MA_Forest_Bridgewater_State_University_20	High	10/29/2020	0.418167	Gray Fox	1	Snapshot USA - 2020	16:42:58	6:14:29	23:57:00	1437	1003	973	374	344	Night	forest
NY_Anthropogenic_NYC_20	High	10/28/2020	0.418167	Northern Raccoon	1	Snapshot USA - 2020	16:57:50	6:22:58	23:57:00	1437	1018	988	383	353	Night	desert
NJ_Forest_Rutgers_20	High	10/14/2020	0.418167	Red Fox	1	Snapshot USA - 2020	17:20:21	6:09:11	23:57:00	1437	1040	1010	369	339	Night	grassland
DC_Urban_HL_Sites_20	High	10/20/2020	0.418167	Northern Raccoon	1	Snapshot USA - 2020	17:23:49	6:24:18	23:57:00	1437	1044	1014	384	354	Night	forest
MA_Forest_Bridgewater_State_University_20	High	9/28/2020	0.418167	Virginia Opossum	1	Snapshot USA - 2020	17:31:58	5:39:12	23:57:00	1437	1052	1022	339	309	Night	forest
AL_Forest_Auburn_20	Med	11/12/2020	0.418167	Virginia Opossum	1	Snapshot USA - 2020	17:44:06	7:11:00	23:57:00	1437	1064	1034	431	401	Night	forest
DC_Urban_HL_Sites_20	High	10/2/2020	0.418167	Red Fox	1	Snapshot USA - 2020	17:50:36	6:06:40	23:57:00	1437	1071	1041	367	337	Night	forest
GA_Forest_Carrollton_20	High	10/30/2020	0.418167	Coyote	1	Snapshot USA - 2020	17:51:24	6:59:12	23:57:00	1437	1071	1041	419	389	Night	forest
NJ_Forest_Rutgers	High	9/23/2019	0.418167	Red Fox	1	Snapshot USA - 2019	17:55:53	5:47:15	23:57:00	1437	1076	1046	347	317	Night	grassland
DE_Forest_Wilmington_20	High	9/25/2020	0.418167	Northern Raccoon	1	Snapshot USA - 2020	17:56:03	5:54:37	23:57:00	1437	1076	1046	355	325	Night	forest
FL_Key Largo 2019	Med	10/10/2019	0.418167	Northern Raccoon	1	Snapshot USA - 2019	18:00:34	6:18:12	23:57:00	1437	1081	1051	378	348	Night	forest
AL_Forest_Auburn_20	Med	10/23/2020	0.418167	Northern Raccoon	1	Snapshot USA - 2020	18:01:07	6:53:36	23:57:00	1437	1081	1051	414	384	Night	forest
NY_Anthropogenic_NYC_20	High	9/15/2020	0.418167	Virginia Opossum	1	Snapshot USA - 2020	18:06:13	5:37:59	23:57:00	1437	1086	1056	338	308	Night	desert
DE_Forest_Wilmington	High	9/11/2019	0.418167	Northern Raccoon	1	Snapshot USA - 2019	18:08:10	5:26:05	23:57:00	1437	1088	1058	326	296	Night	forest
MD_Forest_Baltimore	High	9/20/2019	0.418167	Northern Raccoon	1	Snapshot USA - 2019	18:09:34	5:53:27	23:57:00	1437	1090	1060	353	323	Night	forest
DC_Urban_ML_Sites_20	High	9/14/2020	0.418167	Red Fox	1	Snapshot USA - 2020	18:19:15	5:50:09	23:57:00	1437	1099	1069	350	320	Night	forest
DC_Urban_ML_Sites_20	High	9/2/2020	0.418167	Virginia Opossum	1	Snapshot USA - 2020	18:38:25	5:39:39	23:57:00	1437	1118	1088	340	310	Night	forest
UT_Desert_Wasatch	High	10/6/2019	0.418167	Red Fox	1	Snapshot USA - 2019	18:43:07	6:59:23	23:57:00	1437	1123	1093	419	389	Night	forest
IN_Forest_Purdue_PWA_Martell_20	Low	9/22/2020	0.418167	Northern Raccoon	1	Snapshot USA - 2020	18:46:36	6:37:23	23:57:00	1437	1127	1097	397	367	Night	forest
OH_Forest_Huston-Brumbaugh Nature Center	Low	9/5/2019	0.418167	Virginia Opossum	1	Snapshot USA - 2019	18:52:55	5:56:17	23:57:00	1437	1133	1103	356	326	Night	forest
TX_Forest_Pineywoods_Angelina_20	Low	10/6/2020	0.418167	Northern Raccoon	1	Snapshot USA - 2020	18:58:54	7:17:27	23:57:00	1437	1139	1109	437	407	Night	forest
IL_Forest_Urbana	Med	9/17/2019	0.418167	Northern Raccoon	1	Snapshot USA - 2019	19:00:45	6:36:32	23:57:00	1437	1141	1111	397	367	Night	forest
TX_Grassland_Matador_20	Low	10/22/2020	0.418167	Northern Raccoon	1	Snapshot USA - 2020	19:00:35	7:54:28	23:57:00	1437	1141	1111	474	444	Night	grassland
TX_Grassland_Matador_20	Low	10/18/2020	0.418167	Coyote	1	Snapshot USA - 2020	19:05:10	7:51:02	23:57:00	1437	1145	1115	471	441	Night	grassland
LA_Forest_Hammond_20	High	9/17/2020	0.418167	Northern Raccoon	1	Snapshot USA - 2020	19:06:12	6:49:00	23:57:00	1437	1146	1116	409	379	Night	forest
IL_Forest_Urbana	Med	9/12/2019	0.418167	Northern Raccoon	1	Snapshot USA - 2019	19:09:06	6:31:50	23:57:00	1437	1149	1119	392	362	Night	forest
IL_Forest_Urbana	Med	9/12/2019	0.418167	Northern Raccoon	1	Snapshot USA - 2019	19:09:06	6:31:50	23:57:00	1437	1149	1119	392	362	Night	forest
KS_Forest_Lawrence_20	Low	9/25/2020	0.418167	Coyote	2	Snapshot USA - 2020	19:14:17	7:12:54	23:57:00	1437	1154	1124	433	403	Night	grassland
TX_Forest_Caesar_Kleberg_20	Low	9/27/2020	0.418167	Virginia Opossum	1	Snapshot USA - 2020	19:22:06	7:22:09	23:57:00	1437	1162	1132	442	412	Night	forest
TX_Grassland_Abilene	Med	10/31/2019	0.418167	Coyote	1	Snapshot USA - 2019	19:26:54	8:57:41	23:57:00	1437	1167	1137	538	508	Night	grassland
IA_Anthropogenic_Ames_20	Med	9/12/2020	0.418167	Northern Raccoon	1	Snapshot USA - 2020	19:30:31	6:53:02	23:57:00	1437	1171	1141	413	383	Night	forest
IA_Anthropogenic_Ames	Med	9/9/2019	0.418167	Northern Raccoon	1	Snapshot USA - 2019	19:37:07	6:49:15	23:57:00	1437	1177	1147	409	379	Night	forest
VA_Anthropogenic_Richmond	Med	10/15/2019	0.418167	Red Fox	1	Snapshot USA - 2019	19:49:14	8:39:32	23:57:00	1437	1189	1159	520	490	Night	forest
UT_SLC_20	High	9/30/2020	0.418167	Red Fox	1	Snapshot USA - 2020	20:12:14	8:24:33	23:57:00	1437	1212	1182	505	475	Night	forest
MT_Grassland_SCBI_20	Low	9/20/2020	0.418167	Coyote	1	Snapshot USA - 2020	20:14:08	7:56:58	23:57:00	1437	1214	1184	477	447	Night	forest
MT_Grassland_SCBI_20	Low	9/12/2020	0.418167	Coyote	1	Snapshot USA - 2020	20:30:43	7:46:11	23:57:00	1437	1231	1201	466	436	Night	forest
UT_Desert_Wasatch	High	9/19/2019	0.418167	Red Fox	1	Snapshot USA - 2019	20:32:11	8:13:08	23:57:00	1437	1232	1202	493	463	Night	forest
WA_forest_Seattle_20	High	10/9/2020	0.418167	Coyote	1	Snapshot USA - 2020	20:33:34	9:21:24	23:57:00	1437	1234	1204	561	531	Night	forest
CA_Riparian_San_Joaquin	Med	9/29/2019	0.418167	Coyote	1	Snapshot USA - 2019	20:47:56	8:54:02	23:57:00	1437	1248	1218	534	504	Night	forest
NY_Forest_St_Lawrence_University	Low	10/22/2019	0.417876	Northern Raccoon	1	Snapshot USA - 2019	17:07:08	6:25:17	23:56:00	1436	1027	997	385	355	Night	forest
NJ_Forest_Rutgers	High	10/10/2019	0.417876	Red Fox	1	Snapshot USA - 2019	17:27:44	6:04:11	23:56:00	1436	1048	1018	364	334	Night	grassland
OH_Forest_Huston-Brumbaugh Nature Center_20	Low	10/24/2020	0.417876	Northern Raccoon	1	Snapshot USA - 2020	17:32:02	6:47:17	23:56:00	1436	1052	1022	407	377	Night	forest
DC_Urban_HL_Sites_20	High	10/13/2020	0.417876	Red Fox	1	Snapshot USA - 2020	17:33:48	6:17:15	23:56:00	1436	1054	1024	377	347	Night	forest
MI_Forest_Detroit	High	10/22/2019	0.417876	Virginia Opossum	1	Snapshot USA - 2019	17:42:28	6:55:00	23:56:00	1436	1062	1032	415	385	Night	anthropogenic
SC_Forest_Piedmont	Low	10/18/2019	0.417876	Northern Raccoon	1	Snapshot USA - 2019	17:53:01	6:36:58	23:56:00	1436	1073	1043	397	367	Night	forest
MA_Forest_Amherst	High	9/20/2019	0.417876	Northern Raccoon	1	Snapshot USA - 2019	17:53:32	5:36:07	23:56:00	1436	1074	1044	336	306	Night	forest
OH_Forest_Huston-Brumbaugh Nature Center	Low	10/10/2019	0.417876	Northern Raccoon	1	Snapshot USA - 2019	17:54:05	6:31:02	23:56:00	1436	1074	1044	391	361	Night	forest
OH_Forest_G_Cubed_Ranch_20	Low	10/1/2020	0.417876	Northern Raccoon	1	Snapshot USA - 2020	18:08:00	6:22:20	23:56:00	1436	1088	1058	382	352	Night	forest
IA_Anthropogenic_Ames_20	Med	10/24/2020	0.417876	Northern Raccoon	1	Snapshot USA - 2020	18:19:57	7:39:06	23:56:00	1436	1100	1070	459	429	Night	forest
IN_Forest_Purdue_Lugar_20	Med	9/28/2020	0.417876	Northern Raccoon	1	Snapshot USA - 2020	18:36:10	6:42:52	23:56:00	1436	1116	1086	403	373	Night	forest
SC_Forest_Lynches_River	Low	9/6/2019	0.417876	Northern Raccoon	1	Snapshot USA - 2019	18:40:46	5:57:24	23:56:00	1436	1121	1091	357	327	Night	forest
IL_Forest_Urbana	Med	9/28/2019	0.417876	Northern Raccoon	1	Snapshot USA - 2019	18:42:13	6:46:52	23:56:00	1436	1122	1092	407	377	Night	forest
TX_Forest_Caesar_Kleberg_20	Low	10/18/2020	0.417876	Virginia Opossum	1	Snapshot USA - 2020	19:00:21	7:32:12	23:56:00	1436	1140	1110	452	422	Night	forest
LA_Forest_Hammond	High	9/20/2019	0.417876	Northern Raccoon	1	Snapshot USA - 2019	19:03:18	6:50:14	23:56:00	1436	1143	1113	410	380	Night	forest
WA_Forest_Seattle_Urban_Carnivores	High	10/2/2019	0.417876	Virginia Opossum	1	Snapshot USA - 2019	19:08:33	7:26:59	23:56:00	1436	1149	1119	447	417	Night	forest
TX_Grassland_Matador_20	Low	10/15/2020	0.417876	Coyote	1	Snapshot USA - 2020	19:08:49	7:48:36	23:56:00	1436	1149	1119	469	439	Night	grassland
MS_Forest_Dahomey	Low	11/3/2019	0.417876	Northern Raccoon	1	Snapshot USA - 2019	19:19:31	9:22:14	23:56:00	1436	1160	1130	562	532	Night	forest
IL_Forest_Urbana_20	Med	9/4/2020	0.417876	Northern Raccoon	1	Snapshot USA - 2020	19:21:02	6:25:01	23:56:00	1436	1161	1131	385	355	Night	forest
WI_Forest_Whitewater_20	High	9/6/2020	0.417876	Virginia Opossum	1	Snapshot USA - 2020	19:22:23	6:26:55	23:56:00	1436	1162	1132	387	357	Night	forest
UT_SLC_20	High	10/23/2020	0.417876	Coyote	1	Snapshot USA - 2020	19:36:33	8:48:46	23:56:00	1436	1177	1147	529	499	Night	forest
UT_SLC_20	High	10/17/2020	0.417876	Coyote	1	Snapshot USA - 2020	19:45:08	8:42:06	23:56:00	1436	1185	1155	522	492	Night	forest
WI_Forest_Chequamegon-Nicolet	Low	10/3/2019	0.417876	Coyote	1	Snapshot USA - 2019	20:08:33	8:26:53	23:56:00	1436	1209	1179	507	477	Night	forest
CA_Grassland_Carrizo_Plains_20	Low	10/23/2020	0.417876	Striped Skunk	1	Snapshot USA - 2020	20:16:12	9:15:04	23:56:00	1436	1216	1186	555	525	Night	forest
TX_Grassland_Matador	Low	9/20/2019	0.417876	Northern Raccoon	1	Snapshot USA - 2019	20:30:31	8:14:04	23:56:00	1436	1231	1201	494	464	Night	grassland
UT_SLC_20	High	9/11/2020	0.417876	Red Fox	1	Snapshot USA - 2020	20:44:25	8:06:06	23:56:00	1436	1244	1214	486	456	Night	forest
WA_forest_Seattle_20	High	9/24/2020	0.417876	Coyote	2	Snapshot USA - 2020	21:04:00	9:00:41	23:56:00	1436	1264	1234	541	511	Night	forest
DC_Urban_MH_Sites_20	High	10/20/2020	0.417585	Virginia Opossum	1	Snapshot USA - 2020	17:23:42	6:24:07	23:55:00	1435	1044	1014	384	354	Night	forest
MA_Forest_Grafton	High	9/30/2019	0.417585	Northern Raccoon	1	Snapshot USA - 2019	17:32:39	5:43:34	23:55:00	1435	1053	1023	344	314	Night	forest
VA_Forest_Richmond(suburban)_20	High	10/11/2020	0.417585	Northern Raccoon	1	Snapshot USA - 2020	17:39:41	6:16:06	23:55:00	1435	1060	1030	376	346	Night	forest
OH_Forest_Huston-Brumbaugh Nature Center_20	Low	10/15/2020	0.417585	Coyote	1	Snapshot USA - 2020	17:45:07	6:37:12	23:55:00	1435	1065	1035	397	367	Night	forest
DC_Urban_MH_Sites_20	High	10/5/2020	0.417585	Virginia Opossum	1	Snapshot USA - 2020	17:45:41	6:09:16	23:55:00	1435	1066	1036	369	339	Night	forest
DC_Urban_HL_Sites_20	High	10/4/2020	0.417585	Virginia Opossum	1	Snapshot USA - 2020	17:47:27	6:08:31	23:55:00	1435	1067	1037	369	339	Night	forest
MA_Forest_Grafton	High	9/19/2019	0.417585	Northern Raccoon	1	Snapshot USA - 2019	17:52:08	5:31:58	23:55:00	1435	1072	1042	332	302	Night	forest
FL_Key Largo 2019	Med	10/14/2019	0.417585	Northern Raccoon	1	Snapshot USA - 2019	17:57:04	6:20:17	23:55:00	1435	1077	1047	380	350	Night	forest
DC_Urban_HH_Sites_20	High	9/27/2020	0.417585	Northern Raccoon	1	Snapshot USA - 2020	17:58:37	6:02:07	23:55:00	1435	1079	1049	362	332	Night	forest
FL_Key Largo 2019	Med	10/11/2019	0.417585	Northern Raccoon	1	Snapshot USA - 2019	17:59:44	6:18:45	23:55:00	1435	1080	1050	379	349	Night	forest
VA_Forest_Caroline_County_20	Low	9/22/2020	0.417585	Northern Raccoon	1	Snapshot USA - 2020	18:07:59	5:59:02	23:55:00	1435	1088	1058	359	329	Night	forest
TN_Forest_Cheatham_20	Low	10/18/2020	0.417585	Northern Raccoon	2	Snapshot USA - 2020	18:09:38	6:59:33	23:55:00	1435	1090	1060	420	390	Night	forest
NC_Forest_Yarnall_Knob_20	Med	9/30/2020	0.417585	Northern Raccoon	1	Snapshot USA - 2020	18:12:52	6:22:25	23:55:00	1435	1093	1063	382	352	Night	grassland
DC_Urban_LL_Sites_20	High	9/16/2020	0.417585	Virginia Opossum	1	Snapshot USA - 2020	18:16:04	5:51:58	23:55:00	1435	1096	1066	352	322	Night	forest
FL_Key Largo 2019	Med	9/13/2019	0.417585	Virginia Opossum	1	Snapshot USA - 2019	18:29:36	6:07:40	23:55:00	1435	1110	1080	368	338	Night	forest
IL_Anthropogenic_Aurora_20	High	10/1/2020	0.417585	Red Fox	1	Snapshot USA - 2020	18:36:18	6:51:54	23:55:00	1435	1116	1086	412	382	Night	forest
DC_Urban_ML_Sites_20	High	9/1/2020	0.417585	Virginia Opossum	1	Snapshot USA - 2020	18:39:57	5:38:45	23:55:00	1435	1120	1090	339	309	Night	forest
OH_Forest_Huston-Brumbaugh Nature Center	Low	9/11/2019	0.417585	Northern Raccoon	1	Snapshot USA - 2019	18:42:53	6:02:06	23:55:00	1435	1123	1093	362	332	Night	forest
UT_Desert_Wasatch	High	10/5/2019	0.417585	Northern Raccoon	1	Snapshot USA - 2019	18:44:20	6:58:47	23:55:00	1435	1124	1094	419	389	Night	forest
OH_Forest_Huston-Brumbaugh Nature Center	Low	9/6/2019	0.417585	Northern Raccoon	1	Snapshot USA - 2019	18:51:17	5:57:17	23:55:00	1435	1131	1101	357	327	Night	forest
IN_Forest_Purdue_PWA_Martell	Low	9/9/2019	0.417585	Northern Raccoon	1	Snapshot USA - 2019	19:09:51	6:24:22	23:55:00	1435	1150	1120	384	354	Night	forest
MO_Anthropogenic_University_of_Missouri_20	Med	9/11/2020	0.417585	Northern Raccoon	1	Snapshot USA - 2020	19:27:15	6:50:37	23:55:00	1435	1167	1137	411	381	Night	forest
MS_Forest_Dahomey	Low	10/18/2019	0.417585	Northern Raccoon	1	Snapshot USA - 2019	19:45:49	8:58:54	23:55:00	1435	1186	1156	539	509	Night	forest
VA_Anthropogenic_Richmond	Med	10/11/2019	0.417585	Northern Raccoon	1	Snapshot USA - 2019	19:55:28	8:35:15	23:55:00	1435	1195	1165	515	485	Night	forest
MT_Arrow S Ranch	Low	10/11/2019	0.417585	Coyote	1	Snapshot USA - 2019	19:58:53	8:30:40	23:55:00	1435	1199	1169	511	481	Night	grassland
AZ_Desert_McDowell_Sonoran_Preserve_20	Low	10/3/2020	0.417585	Coyote	1	Snapshot USA - 2020	20:09:54	8:24:30	23:55:00	1435	1210	1180	505	475	Night	desert
UT_Desert_Wasatch	High	9/20/2019	0.417585	Red Fox	1	Snapshot USA - 2019	20:30:29	8:14:06	23:55:00	1435	1230	1200	494	464	Night	forest
MS_Forest_Dahomey	Low	9/24/2019	0.417585	Northern Raccoon	1	Snapshot USA - 2019	20:32:23	8:26:29	23:55:00	1435	1232	1202	506	476	Night	forest
UT_Desert_Wasatch	High	9/18/2019	0.417585	Northern Raccoon	1	Snapshot USA - 2019	20:33:53	8:12:10	23:55:00	1435	1234	1204	492	462	Night	forest
CA_Forest_Pepperwood_Preserve	Low	9/18/2019	0.417585	Bobcat	1	Snapshot USA - 2019	21:16:45	8:56:17	23:55:00	1435	1277	1247	536	506	Night	forest
VA_Forest_Richmond(rural)_20	Med	10/27/2020	0.417294	Northern Raccoon	1	Snapshot USA - 2020	17:19:09	6:32:12	23:54:00	1434	1039	1009	392	362	Night	forest
OH_Forest_Huston-Brumbaugh Nature Center_20	Low	10/24/2020	0.417294	Northern Raccoon	1	Snapshot USA - 2020	17:32:02	6:47:17	23:54:00	1434	1052	1022	407	377	Night	forest
AL_Forest_Auburn_20	Med	11/12/2020	0.417294	Virginia Opossum	1	Snapshot USA - 2020	17:44:06	7:11:00	23:54:00	1434	1064	1034	431	401	Night	forest
VA_Forest_Richmond(suburban)_20	High	10/5/2020	0.417294	Red Fox	1	Snapshot USA - 2020	17:48:29	6:10:42	23:54:00	1434	1068	1038	371	341	Night	forest
MI_Forest_Upper_Peninsula	Low	10/24/2019	0.417294	Red Fox	1	Snapshot USA - 2019	17:49:49	7:21:11	23:54:00	1434	1070	1040	441	411	Night	forest
FL_Forest_Melrose_20	Low	10/11/2020	0.417294	Northern Raccoon	1	Snapshot USA - 2020	18:02:55	6:28:29	23:54:00	1434	1083	1053	388	358	Night	forest
IN_Forest_Purdue_PWA_Martell	Low	10/17/2019	0.417294	Northern Raccoon	1	Snapshot USA - 2019	18:07:25	7:02:04	23:54:00	1434	1087	1057	422	392	Night	forest
DE_Forest_Wilmington_20	High	9/17/2020	0.417294	Red Fox	1	Snapshot USA - 2020	18:09:27	5:47:17	23:54:00	1434	1089	1059	347	317	Night	forest
NC_Forest_Yarnall_Knob_20	Med	9/30/2020	0.417294	Northern Raccoon	1	Snapshot USA - 2020	18:12:52	6:22:25	23:54:00	1434	1093	1063	382	352	Night	grassland
MD_Forest_Baltimore	High	9/17/2019	0.417294	Red Fox	1	Snapshot USA - 2019	18:14:17	5:50:31	23:54:00	1434	1094	1064	351	321	Night	forest
MA_Forest_Bridgewater_State_University_20	High	9/3/2020	0.417294	Northern Raccoon	1	Snapshot USA - 2020	18:15:42	5:13:23	23:54:00	1434	1096	1066	313	283	Night	forest
NC_Pender County	Low	9/20/2019	0.417294	Northern Raccoon	2	Snapshot USA - 2019	18:20:04	6:05:08	23:54:00	1434	1100	1070	365	335	Night	grassland
IA_Anthropogenic_Ames	Med	10/12/2019	0.417294	Northern Raccoon	2	Snapshot USA - 2019	18:39:40	7:24:13	23:54:00	1434	1120	1090	444	414	Night	forest
IL_Forest_Urbana_20	Med	9/26/2020	0.417294	Virginia Opossum	1	Snapshot USA - 2020	18:44:21	6:45:42	23:54:00	1434	1124	1094	406	376	Night	forest
OH_Forest_Huston-Brumbaugh Nature Center	Low	9/4/2019	0.417294	Northern Raccoon	1	Snapshot USA - 2019	18:54:36	5:55:20	23:54:00	1434	1135	1105	355	325	Night	forest
OH_Forest_Huston-Brumbaugh Nature Center	Low	9/2/2019	0.417294	Virginia Opossum	1	Snapshot USA - 2019	18:57:50	5:53:21	23:54:00	1434	1138	1108	353	323	Night	forest
IL_Forest_Urbana_20	Med	9/18/2020	0.417294	Northern Raccoon	1	Snapshot USA - 2020	18:57:49	6:38:09	23:54:00	1434	1138	1108	398	368	Night	forest
MO_Anthropogenic_University_of_Missouri	Med	9/28/2019	0.417294	Northern Raccoon	1	Snapshot USA - 2019	19:00:50	7:05:08	23:54:00	1434	1141	1111	425	395	Night	forest
LA_Forest_Hammond	High	9/20/2019	0.417294	Northern Raccoon	1	Snapshot USA - 2019	19:03:18	6:50:14	23:54:00	1434	1143	1113	410	380	Night	forest
IL_Anthropogenic_Aurora_20	High	9/9/2020	0.417294	Northern Raccoon	1	Snapshot USA - 2020	19:14:43	6:29:22	23:54:00	1434	1155	1125	389	359	Night	forest
SD_Shelterbelt_and_Grassland_Brookings_20	Med	9/27/2020	0.417294	Virginia Opossum	1	Snapshot USA - 2020	19:16:31	7:21:59	23:54:00	1434	1157	1127	442	412	Night	grassland
SD_Shelterbelt_and_Grassland_Brookings	Med	9/21/2019	0.417294	Northern Raccoon	1	Snapshot USA - 2019	19:29:21	7:14:19	23:54:00	1434	1169	1139	434	404	Night	grassland
VA_Anthropogenic_Richmond	Med	10/29/2019	0.417294	Northern Raccoon	1	Snapshot USA - 2019	19:29:25	8:55:20	23:54:00	1434	1169	1139	535	505	Night	forest
WA_forest_Seattle_20	High	11/19/2020	0.417294	Coyote	1	Snapshot USA - 2020	19:29:27	10:22:33	23:54:00	1434	1169	1139	623	593	Night	forest
SD_Shelterbelt_and_Grassland_Brookings_20	Med	9/13/2020	0.417294	Northern Raccoon	2	Snapshot USA - 2020	19:42:54	7:05:49	23:54:00	1434	1183	1153	426	396	Night	grassland
CA_Grassland_Carrizo_Plains_20	Low	10/29/2020	0.417294	Coyote	1	Snapshot USA - 2020	20:09:15	9:20:25	23:54:00	1434	1209	1179	560	530	Night	forest
UT_SLC_20	High	9/30/2020	0.417294	Red Fox	1	Snapshot USA - 2020	20:12:14	8:24:33	23:54:00	1434	1212	1182	505	475	Night	forest
UT_SLC_20	High	9/5/2020	0.417294	Red Fox	1	Snapshot USA - 2020	20:54:31	8:00:23	23:54:00	1434	1255	1225	480	450	Night	forest
CA_Forest_Pepperwood_Preserve_20	Low	9/5/2020	0.417294	Virginia Opossum	1	Snapshot USA - 2020	21:36:06	8:45:29	23:54:00	1434	1296	1266	525	495	Night	forest
CA_Forest_Pepperwood_Preserve_20	Low	9/5/2020	0.417294	Virginia Opossum	1	Snapshot USA - 2020	21:36:06	8:45:29	23:54:00	1434	1296	1266	525	495	Night	forest
CA_Forest_Pepperwood_Preserve_20	Low	9/5/2020	0.417294	Virginia Opossum	1	Snapshot USA - 2020	21:36:06	8:45:29	23:54:00	1434	1296	1266	525	495	Night	forest
CA_Forest_Pepperwood_Preserve	Low	9/5/2019	0.417294	Gray Fox	1	Snapshot USA - 2019	21:37:12	8:44:48	23:54:00	1434	1297	1267	525	495	Night	forest
NY_Anthropogenic_NYC_20	High	11/14/2020	0.417003	Striped Skunk	1	Snapshot USA - 2020	16:39:31	6:43:38	23:53:00	1433	1000	970	404	374	Night	desert
VA_Forest_Shenandoah_20	Low	10/26/2020	0.417003	Coyote	1	Snapshot USA - 2020	17:21:10	6:35:20	23:53:00	1433	1041	1011	395	365	Night	forest
SC_Forest_Lynches_River	Low	10/22/2019	0.417003	Northern Raccoon	1	Snapshot USA - 2019	17:38:45	6:30:53	23:53:00	1433	1059	1029	391	361	Night	forest
MI_Forest_Detroit	High	10/21/2019	0.417003	Virginia Opossum	1	Snapshot USA - 2019	17:43:59	6:53:47	23:53:00	1433	1064	1034	414	384	Night	anthropogenic
TN_Forest_Cheatham_20	Low	11/6/2020	0.417003	Northern Raccoon	1	Snapshot USA - 2020	17:48:48	7:18:01	23:53:00	1433	1069	1039	438	408	Night	forest
NY_Forest_Albany_Pine_Bush	High	9/25/2019	0.417003	Northern Raccoon	1	Snapshot USA - 2019	17:50:04	5:46:53	23:53:00	1433	1070	1040	347	317	Night	forest
OH_Forest_Huston-Brumbaugh Nature Center	Low	10/12/2019	0.417003	Northern Raccoon	1	Snapshot USA - 2019	17:50:54	6:33:10	23:53:00	1433	1071	1041	393	363	Night	forest
OH_Forest_G_Cubed_Ranch_20	Low	10/8/2020	0.417003	Coyote	1	Snapshot USA - 2020	17:56:46	6:29:18	23:53:00	1433	1077	1047	389	359	Night	forest
AL_Forest_Auburn	Med	10/26/2019	0.417003	Virginia Opossum	1	Snapshot USA - 2019	17:58:46	6:55:25	23:53:00	1433	1079	1049	415	385	Night	forest
FL_Forest_Melrose	Low	10/9/2019	0.417003	Virginia Opossum	1	Snapshot USA - 2019	18:01:56	6:18:00	23:53:00	1433	1082	1052	378	348	Night	forest
AL_Forest_Auburn	Med	10/22/2019	0.417003	Northern Raccoon	1	Snapshot USA - 2019	18:02:59	6:52:11	23:53:00	1433	1083	1053	412	382	Night	forest
FL_Forest_Melrose	Low	10/4/2019	0.417003	Virginia Opossum	1	Snapshot USA - 2019	18:07:03	6:15:52	23:53:00	1433	1087	1057	376	346	Night	forest
VA_Forest_Richmond(suburban)_20	High	9/21/2020	0.417003	Northern Raccoon	1	Snapshot USA - 2020	18:10:02	5:58:45	23:53:00	1433	1090	1060	359	329	Night	forest
VA_Forest_Richmond(suburban)_20	High	9/18/2020	0.417003	Virginia Opossum	1	Snapshot USA - 2020	18:14:44	5:56:16	23:53:00	1433	1095	1065	356	326	Night	forest
MA_Forest_Bridgewater_State_University	High	8/31/2019	0.417003	Northern Raccoon	1	Snapshot USA - 2019	18:21:58	5:09:31	23:53:00	1433	1102	1072	310	280	Night	forest
NC_Schenck 2019:Large Forest	Med	9/20/2019	0.417003	Virginia Opossum	1	Snapshot USA - 2019	18:25:42	6:10:42	23:53:00	1433	1106	1076	371	341	Night	forest
DC_Urban_ML_Sites_20	High	9/9/2020	0.417003	Virginia Opossum	1	Snapshot USA - 2020	18:27:25	5:45:50	23:53:00	1433	1107	1077	346	316	Night	forest
SC_Forest_Piedmont_20	Med	9/22/2020	0.417003	Coyote	1	Snapshot USA - 2020	18:27:07	6:18:41	23:53:00	1433	1107	1077	379	349	Night	forest
NC_Anthropogenic_WCU_20	High	9/25/2020	0.417003	Northern Raccoon	1	Snapshot USA - 2020	18:26:31	6:24:34	23:53:00	1433	1107	1077	385	355	Night	grassland
NC_Dare County	Med	9/11/2019	0.417003	Coyote	1	Snapshot USA - 2019	18:33:32	5:58:16	23:53:00	1433	1114	1084	358	328	Night	grassland
AR_Grassland_Fayetteville	Med	10/21/2019	0.417003	Northern Raccoon	1	Snapshot USA - 2019	18:35:26	7:30:02	23:53:00	1433	1115	1085	450	420	Night	grassland
TX_Grassland_Matador_20	Low	11/1/2020	0.417003	Coyote	1	Snapshot USA - 2020	18:49:58	8:03:04	23:53:00	1433	1130	1100	483	453	Night	grassland
UT_Desert_Wasatch	High	9/20/2019	0.417003	Northern Raccoon	1	Snapshot USA - 2019	18:51:16	6:34:47	23:53:00	1433	1131	1101	395	365	Night	forest
IL_Forest_Urbana_20	Med	9/18/2020	0.417003	Virginia Opossum	1	Snapshot USA - 2020	18:57:50	6:38:10	23:53:00	1433	1138	1108	398	368	Night	forest
IL_Forest_Urbana_20	Med	9/18/2020	0.417003	Northern Raccoon	1	Snapshot USA - 2020	18:57:49	6:38:09	23:53:00	1433	1138	1108	398	368	Night	forest
IL_Forest_Urbana_20	Med	9/16/2020	0.417003	Northern Raccoon	1	Snapshot USA - 2020	19:01:06	6:36:13	23:53:00	1433	1141	1111	396	366	Night	forest
WI_Forest_Whitewater_20	High	9/13/2020	0.417003	Virginia Opossum	1	Snapshot USA - 2020	19:09:54	6:34:23	23:53:00	1433	1150	1120	394	364	Night	forest
KS_Forest_Pittsburg	High	9/26/2019	0.417003	Northern Raccoon	1	Snapshot USA - 2019	19:11:54	7:10:55	23:53:00	1433	1152	1122	431	401	Night	forest
TX_Forest_USACE_Army_20	Med	10/3/2020	0.417003	Virginia Opossum	1	Snapshot USA - 2020	19:15:16	7:27:50	23:53:00	1433	1155	1125	448	418	Night	forest
MI_Forest_Upper_Peninsula_3_20	Low	9/11/2020	0.417003	Red Fox	1	Snapshot USA - 2020	19:15:54	6:30:19	23:53:00	1433	1156	1126	390	360	Night	forest
KS_Forest_Pittsburg_20	High	9/15/2020	0.417003	Virginia Opossum	1	Snapshot USA - 2020	19:27:50	7:02:25	23:53:00	1433	1168	1138	422	392	Night	forest
KS_Forest_Pittsburg_20	High	9/15/2020	0.417003	Virginia Opossum	1	Snapshot USA - 2020	19:27:50	7:02:25	23:53:00	1433	1168	1138	422	392	Night	forest
AZ_Grassland_Cienega	Low	11/1/2019	0.417003	Gray Fox	1	Snapshot USA - 2019	19:29:47	8:35:59	23:53:00	1433	1170	1140	516	486	Night	desert
IA_Anthropogenic_Ames_20	Med	9/12/2020	0.417003	Northern Raccoon	2	Snapshot USA - 2020	19:30:31	6:53:02	23:53:00	1433	1171	1141	413	383	Night	forest
TX_Grassland_Matador_20	Low	9/12/2020	0.417003	Northern Raccoon	1	Snapshot USA - 2020	19:53:43	7:24:19	23:53:00	1433	1194	1164	444	414	Night	grassland
TX_Grassland_Matador_20	Low	9/6/2020	0.417003	Striped Skunk	1	Snapshot USA - 2020	20:02:05	7:20:13	23:53:00	1433	1202	1172	440	410	Night	grassland
CA_Grassland_Carrizo_Plains_20	Low	10/29/2020	0.417003	Coyote	1	Snapshot USA - 2020	20:09:15	9:20:25	23:53:00	1433	1209	1179	560	530	Night	forest
CA_Oak_Woodland_Osos_20	Low	10/9/2020	0.417003	Gray Fox	1	Snapshot USA - 2020	20:38:07	9:09:25	23:53:00	1433	1238	1208	549	519	Night	forest
AZ_Desert_McDowell_Sonoran_Preserve	Low	9/11/2019	0.417003	Bobcat	1	Snapshot USA - 2019	20:41:39	8:09:07	23:53:00	1433	1242	1212	489	459	Night	desert
WA_forest_Seattle_20	High	9/24/2020	0.417003	Coyote	1	Snapshot USA - 2020	21:04:00	9:00:41	23:53:00	1433	1264	1234	541	511	Night	forest
MT_Roosevelt_Ranch_20	Low	9/5/2020	0.417003	Striped Skunk	1	Snapshot USA - 2020	21:05:25	7:56:30	23:53:00	1433	1265	1235	477	447	Night	grassland
NY_Anthropogenic_NYC_20	High	10/27/2020	0.416712	Northern Raccoon	1	Snapshot USA - 2020	16:58:58	6:21:13	23:52:00	1432	1019	989	381	351	Night	desert
MA_Forest_Grafton	High	10/4/2019	0.416712	Virginia Opossum	1	Snapshot USA - 2019	17:25:42	5:47:54	23:52:00	1432	1046	1016	348	318	Night	forest
VA_Forest_Richmond(rural)	Med	10/3/2019	0.416712	Virginia Opossum	1	Snapshot USA - 2019	17:54:31	6:11:13	23:52:00	1432	1075	1045	371	341	Night	forest
AL_Forest_Auburn_20	Med	10/28/2020	0.416712	Virginia Opossum	1	Snapshot USA - 2020	17:56:04	6:57:44	23:52:00	1432	1076	1046	418	388	Night	forest
NC_Craven County	Low	10/2/2019	0.416712	Northern Raccoon	1	Snapshot USA - 2019	18:02:10	6:14:32	23:52:00	1432	1082	1052	375	345	Night	forest
PA_Forest_Gettysburg_College_20	Med	9/24/2020	0.416712	Northern Raccoon	1	Snapshot USA - 2020	18:04:01	6:00:01	23:52:00	1432	1084	1054	360	330	Night	forest
MD_Forest_Baltimore	High	9/22/2019	0.416712	Northern Raccoon	1	Snapshot USA - 2019	18:06:25	5:55:23	23:52:00	1432	1086	1056	355	325	Night	forest
DE_Forest_Wilmington	High	9/19/2019	0.416712	Virginia Opossum	1	Snapshot USA - 2019	18:07:24	5:48:34	23:52:00	1432	1087	1057	349	319	Night	forest
FL_Key Largo 2019	Med	10/3/2019	0.416712	Northern Raccoon	1	Snapshot USA - 2019	18:07:50	6:15:15	23:52:00	1432	1088	1058	375	345	Night	forest
NC_Pender County	Low	9/23/2019	0.416712	Northern Raccoon	1	Snapshot USA - 2019	18:15:33	6:07:26	23:52:00	1432	1096	1066	367	337	Night	grassland
IN_Forest_Purdue_PWA_Martell	Low	10/10/2019	0.416712	Northern Raccoon	2	Snapshot USA - 2019	18:18:08	6:54:33	23:52:00	1432	1098	1068	415	385	Night	forest
IN_Forest_Purdue_PWA_Martell	Low	10/10/2019	0.416712	Northern Raccoon	2	Snapshot USA - 2019	18:18:08	6:54:34	23:52:00	1432	1098	1068	415	385	Night	forest
SC_Forest_Piedmont_20	Med	9/28/2020	0.416712	Northern Raccoon	1	Snapshot USA - 2020	18:18:43	6:22:52	23:52:00	1432	1099	1069	383	353	Night	forest
MA_Forest_Amherst	High	9/4/2019	0.416712	Northern Raccoon	1	Snapshot USA - 2019	18:21:47	5:19:23	23:52:00	1432	1102	1072	319	289	Night	forest
SC_Forest_Piedmont_20	Med	9/23/2020	0.416712	Coyote	2	Snapshot USA - 2020	18:25:20	6:19:00	23:52:00	1432	1105	1075	379	349	Night	forest
KS_Forest_Pittsburg	High	10/28/2019	0.416712	Virginia Opossum	1	Snapshot USA - 2019	18:27:16	7:40:30	23:52:00	1432	1107	1077	461	431	Night	forest
DE_Forest_Wilmington_20	High	9/3/2020	0.416712	Northern Raccoon	1	Snapshot USA - 2020	18:32:06	5:34:06	23:52:00	1432	1112	1082	334	304	Night	forest
MO_Anthropogenic_University_of_Missouri_20	Med	10/12/2020	0.416712	Northern Raccoon	1	Snapshot USA - 2020	18:37:56	7:19:10	23:52:00	1432	1118	1088	439	409	Night	forest
IA_Anthropogenic_Ames_20	Med	10/12/2020	0.416712	Virginia Opossum	1	Snapshot USA - 2020	18:38:26	7:25:08	23:52:00	1432	1118	1088	445	415	Night	forest
IL_Forest_Urbana	Med	9/29/2019	0.416712	Northern Raccoon	1	Snapshot USA - 2019	18:40:34	6:47:50	23:52:00	1432	1121	1091	408	378	Night	forest
NC_Forest_Seven_Devils_20	Low	9/10/2020	0.416712	Coyote	1	Snapshot USA - 2020	18:43:29	6:07:39	23:52:00	1432	1123	1093	368	338	Night	grassland
MO_Anthropogenic_University_of_Missouri_20	Med	10/7/2020	0.416712	Virginia Opossum	1	Snapshot USA - 2020	18:45:30	7:14:17	23:52:00	1432	1126	1096	434	404	Night	forest
GA_Forest_Lower Altmaha Corridor	Low	9/4/2019	0.416712	Coyote	1	Snapshot USA - 2019	18:48:30	6:05:10	23:52:00	1432	1129	1099	365	335	Night	forest
TN_Forest_Cumberland Gap National Historical Park_20	Med	9/7/2020	0.416712	Virginia Opossum	1	Snapshot USA - 2020	18:55:35	6:12:27	23:52:00	1432	1136	1106	372	342	Night	forest
UT_Desert_Wasatch	High	9/17/2019	0.416712	Northern Raccoon	1	Snapshot USA - 2019	18:56:21	6:31:55	23:52:00	1432	1136	1106	392	362	Night	forest
OH_Forest_Huston-Brumbaugh Nature Center	Low	9/2/2019	0.416712	Virginia Opossum	1	Snapshot USA - 2019	18:57:50	5:53:21	23:52:00	1432	1138	1108	353	323	Night	forest
LA_Forest_Hammond	High	9/24/2019	0.416712	Red Fox	1	Snapshot USA - 2019	18:58:10	6:52:26	23:52:00	1432	1138	1108	412	382	Night	forest
OH_Forest_Huston-Brumbaugh Nature Center_20	Low	8/31/2020	0.416712	Coyote	1	Snapshot USA - 2020	18:59:53	5:52:08	23:52:00	1432	1140	1110	352	322	Night	forest
LA_Forest_Hammond_20	High	9/21/2020	0.416712	Virginia Opossum	1	Snapshot USA - 2020	19:01:04	6:51:11	23:52:00	1432	1141	1111	411	381	Night	forest
TX_Grassland_Matador_20	Low	10/22/2020	0.416712	Northern Raccoon	1	Snapshot USA - 2020	19:00:35	7:54:28	23:52:00	1432	1141	1111	474	444	Night	grassland
UT_Desert_Wasatch	High	9/12/2019	0.416712	Northern Raccoon	3	Snapshot USA - 2019	19:04:46	6:27:10	23:52:00	1432	1145	1115	387	357	Night	forest
KY_Forest_Marshall_County	Low	9/10/2019	0.416712	Virginia Opossum	1	Snapshot USA - 2019	19:11:20	6:32:59	23:52:00	1432	1151	1121	393	363	Night	forest
TX_Grassland_Abilene_20	Med	10/11/2020	0.416712	Gray Fox	1	Snapshot USA - 2020	19:12:45	7:41:43	23:52:00	1432	1153	1123	462	432	Night	grassland
MO_Anthropogenic_University_of_Missouri	Med	9/15/2019	0.416712	Northern Raccoon	1	Snapshot USA - 2019	19:21:57	6:53:29	23:52:00	1432	1162	1132	413	383	Night	forest
MO_Anthropogenic_University_of_Missouri	Med	9/11/2019	0.416712	Coyote	1	Snapshot USA - 2019	19:28:28	6:50:00	23:52:00	1432	1168	1138	410	380	Night	forest
MO_Anthropogenic_University_of_Missouri	Med	9/10/2019	0.416712	Northern Raccoon	3	Snapshot USA - 2019	19:30:05	6:49:08	23:52:00	1432	1170	1140	409	379	Night	forest
AR_Grassland_Fayetteville	Med	9/13/2019	0.416712	Coyote	1	Snapshot USA - 2019	19:29:42	6:59:05	23:52:00	1432	1170	1140	419	389	Night	grassland
TX_Grassland_GP_WMA_20	Low	9/28/2020	0.416712	Striped Skunk	1	Snapshot USA - 2020	19:30:22	7:35:22	23:52:00	1432	1170	1140	455	425	Night	grassland
VA_Anthropogenic_Richmond	Med	10/22/2019	0.416712	Northern Raccoon	1	Snapshot USA - 2019	19:38:53	8:47:17	23:52:00	1432	1179	1149	527	497	Night	forest
UT_Desert_Wasatch	High	10/12/2019	0.416712	Northern Raccoon	1	Snapshot USA - 2019	19:57:33	8:31:29	23:52:00	1432	1198	1168	511	481	Night	forest
TX_Grassland_Matador_20	Low	9/6/2020	0.416712	Striped Skunk	1	Snapshot USA - 2020	20:02:05	7:20:13	23:52:00	1432	1202	1172	440	410	Night	grassland
AZ_Desert_McDowell_Sonoran_Preserve_20	Low	9/24/2020	0.416712	Bobcat	1	Snapshot USA - 2020	20:22:24	8:18:20	23:52:00	1432	1222	1192	498	468	Night	desert
OR_Forest_Oregon_State_University	Low	9/25/2019	0.416712	Virginia Opossum	1	Snapshot USA - 2019	21:08:13	9:05:33	23:52:00	1432	1268	1238	546	516	Night	forest
PA_Wetlands_Crum_Woods	High	10/24/2019	0.416421	Northern Raccoon	1	Snapshot USA - 2019	17:11:24	6:22:12	23:51:00	1431	1031	1001	382	352	Night	forest
MA_Forest_Bridgewater_State_University	High	10/4/2019	0.416421	Gray Fox	1	Snapshot USA - 2019	17:22:50	5:44:48	23:51:00	1431	1043	1013	345	315	Night	forest
DC_HF Sites	High	11/7/2019	0.416421	Red Fox	1	Snapshot USA - 2019	17:34:35	6:48:32	23:51:00	1431	1055	1025	409	379	Night	forest
DC_Urban_HH_Sites_20	High	10/3/2020	0.416421	Red Fox	1	Snapshot USA - 2020	17:49:05	6:07:38	23:51:00	1431	1069	1039	368	338	Night	forest
AL_Forest_Auburn_20	Med	10/21/2020	0.416421	Northern Raccoon	2	Snapshot USA - 2020	18:03:16	6:52:00	23:51:00	1431	1083	1053	412	382	Night	forest
IL_Grassland_Nachusa_Grasslands	Med	10/20/2019	0.416421	Red Fox	1	Snapshot USA - 2019	18:10:25	7:16:20	23:51:00	1431	1090	1060	436	406	Night	grassland
OH_Forest_Huston-Brumbaugh Nature Center	Low	9/24/2019	0.416421	Northern Raccoon	1	Snapshot USA - 2019	18:20:43	6:14:47	23:51:00	1431	1101	1071	375	345	Night	forest
GA_Forest_Lower Altmaha Corridor	Low	9/25/2019	0.416421	Virginia Opossum	1	Snapshot USA - 2019	18:21:00	6:17:07	23:51:00	1431	1101	1071	377	347	Night	forest
IN_Forest_Purdue_Lugar_20	Med	10/7/2020	0.416421	Northern Raccoon	1	Snapshot USA - 2020	18:21:23	6:51:53	23:51:00	1431	1101	1071	412	382	Night	forest
KS_Forest_Pittsburg_20	High	10/27/2020	0.416421	Virginia Opossum	1	Snapshot USA - 2020	18:27:22	7:40:04	23:51:00	1431	1107	1077	460	430	Night	forest
KS_Forest_Pittsburg_20	High	10/27/2020	0.416421	Virginia Opossum	1	Snapshot USA - 2020	18:27:22	7:40:04	23:51:00	1431	1107	1077	460	430	Night	forest
DC_Urban_ML_Sites_20	High	9/7/2020	0.416421	Red Fox	1	Snapshot USA - 2020	18:30:25	5:43:58	23:51:00	1431	1110	1080	344	314	Night	forest
UT_Desert_Wasatch	High	10/16/2019	0.416421	Northern Raccoon	1	Snapshot USA - 2019	18:31:29	7:05:47	23:51:00	1431	1111	1081	426	396	Night	forest
IN_Forest_Purdue_PWA_Martell	Low	9/28/2019	0.416421	Northern Raccoon	1	Snapshot USA - 2019	18:37:45	6:42:30	23:51:00	1431	1118	1088	403	373	Night	forest
MO_Anthropogenic_University_of_Missouri	Med	10/12/2019	0.416421	Coyote	1	Snapshot USA - 2019	18:38:59	7:18:23	23:51:00	1431	1119	1089	438	408	Night	forest
UT_Desert_Wasatch	High	10/7/2019	0.416421	Red Fox	1	Snapshot USA - 2019	18:41:55	7:00:00	23:51:00	1431	1122	1092	420	390	Night	forest
OH_Forest_G_Cubed_Ranch_20	Low	9/8/2020	0.416421	Northern Raccoon	1	Snapshot USA - 2020	18:46:14	6:00:40	23:51:00	1431	1126	1096	361	331	Night	forest
NC_Forest_WCU_20	Low	9/10/2020	0.416421	Virginia Opossum	1	Snapshot USA - 2020	18:49:11	6:14:18	23:51:00	1431	1129	1099	374	344	Night	grassland
IL_Forest_Urbana	Med	9/24/2019	0.416421	Northern Raccoon	3	Snapshot USA - 2019	18:48:54	6:43:03	23:51:00	1431	1129	1099	403	373	Night	forest
SC_Forest_Piedmont	Low	9/2/2019	0.416421	Coyote	1	Snapshot USA - 2019	18:56:02	6:04:36	23:51:00	1431	1136	1106	365	335	Night	forest
IA_Anthropogenic_Ames_20	Med	9/29/2020	0.416421	Northern Raccoon	1	Snapshot USA - 2020	19:00:32	7:10:49	23:51:00	1431	1141	1111	431	401	Night	forest
TX_Grassland_Matador_20	Low	10/22/2020	0.416421	Northern Raccoon	2	Snapshot USA - 2020	19:00:35	7:54:28	23:51:00	1431	1141	1111	474	444	Night	grassland
KS_Forest_Lawrence	Low	9/29/2019	0.416421	Northern Raccoon	1	Snapshot USA - 2019	19:09:03	7:15:54	23:51:00	1431	1149	1119	436	406	Night	grassland
SD_Shelterbelt_and_Grassland_Brookings_20	Med	10/1/2020	0.416421	Virginia Opossum	1	Snapshot USA - 2020	19:09:06	7:26:44	23:51:00	1431	1149	1119	447	417	Night	grassland
OK_Grassland_Ardmore_20	Low	10/4/2020	0.416421	Coyote	1	Snapshot USA - 2020	19:10:19	7:27:10	23:51:00	1431	1150	1120	447	417	Night	grassland
IL_Forest_Urbana	Med	9/8/2019	0.416421	Virginia Opossum	1	Snapshot USA - 2019	19:15:40	6:28:02	23:51:00	1431	1156	1126	388	358	Night	forest
IA_Anthropogenic_Ames_20	Med	9/20/2020	0.416421	Virginia Opossum	1	Snapshot USA - 2020	19:16:24	7:01:21	23:51:00	1431	1156	1126	421	391	Night	forest
TX_Grassland_Matador_20	Low	10/8/2020	0.416421	Coyote	1	Snapshot USA - 2020	19:17:22	7:42:42	23:51:00	1431	1157	1127	463	433	Night	grassland
AR_Grassland_Fayetteville	Med	9/16/2019	0.416421	Coyote	1	Snapshot USA - 2019	19:25:13	7:01:22	23:51:00	1431	1165	1135	421	391	Night	grassland
UT_SLC_20	High	10/18/2020	0.416421	Coyote	2	Snapshot USA - 2020	19:43:40	8:43:11	23:51:00	1431	1184	1154	523	493	Night	forest
VA_Anthropogenic_Richmond	Med	10/14/2019	0.416421	Northern Raccoon	1	Snapshot USA - 2019	19:50:46	8:38:27	23:51:00	1431	1191	1161	518	488	Night	forest
CA_Forest_Pepperwood_Preserve	Low	9/19/2019	0.416421	Gray Fox	1	Snapshot USA - 2019	21:14:58	8:56:57	23:51:00	1431	1275	1245	537	507	Night	forest
VA_Forest_Richmond(rural)_20	Med	10/30/2020	0.41613	Northern Raccoon	1	Snapshot USA - 2020	17:15:44	6:35:17	23:50:00	1430	1036	1006	395	365	Night	forest
DE_Forest_Wilmington	High	10/8/2019	0.41613	Northern Raccoon	1	Snapshot USA - 2019	17:36:41	6:06:45	23:50:00	1430	1057	1027	367	337	Night	forest
MI_Forest_Detroit	High	10/24/2019	0.41613	Virginia Opossum	1	Snapshot USA - 2019	17:39:30	6:57:19	23:50:00	1430	1060	1030	417	387	Night	anthropogenic
MI_Forest_Kellogg	Low	10/29/2019	0.41613	Northern Raccoon	2	Snapshot USA - 2019	17:41:03	7:12:27	23:50:00	1430	1061	1031	432	402	Night	forest
SC_Forest_Lynches_River	Low	10/18/2019	0.41613	Virginia Opossum	1	Snapshot USA - 2019	17:43:26	6:27:33	23:50:00	1430	1063	1033	388	358	Night	forest
AL_Forest_Auburn_20	Med	11/6/2020	0.41613	Virginia Opossum	1	Snapshot USA - 2020	17:48:15	7:05:34	23:50:00	1430	1068	1038	426	396	Night	forest
NY_Anthropogenic_NYC_20	High	9/25/2020	0.41613	Northern Raccoon	1	Snapshot USA - 2020	17:48:51	5:47:33	23:50:00	1430	1069	1039	348	318	Night	desert
IN_Forest_Purdue_PWA_Martell	Low	10/24/2019	0.41613	Northern Raccoon	1	Snapshot USA - 2019	17:57:21	7:09:41	23:50:00	1430	1077	1047	430	400	Night	forest
IN_Forest_Purdue_PWA_Martell	Low	10/24/2019	0.41613	Northern Raccoon	1	Snapshot USA - 2019	17:57:21	7:09:42	23:50:00	1430	1077	1047	430	400	Night	forest
MO_Forest_HBHM_Acres_20	Low	10/20/2020	0.41613	Virginia Opossum	1	Snapshot USA - 2020	18:24:33	7:27:53	23:50:00	1430	1105	1075	448	418	Night	forest
GA_Forest_Carrollton_20	High	10/1/2020	0.41613	Red Fox	1	Snapshot USA - 2020	18:25:57	6:36:10	23:50:00	1430	1106	1076	396	366	Night	forest
IA_Anthropogenic_Ames_20	Med	10/17/2020	0.41613	Northern Raccoon	1	Snapshot USA - 2020	18:30:36	7:30:53	23:50:00	1430	1111	1081	451	421	Night	forest
VA_Forest_Richmond(rural)	Med	9/10/2019	0.41613	Virginia Opossum	1	Snapshot USA - 2019	18:31:34	5:50:40	23:50:00	1430	1112	1082	351	321	Night	forest
IN_Forest_Purdue_Lugar	Med	10/1/2019	0.41613	Northern Raccoon	1	Snapshot USA - 2019	18:32:29	6:45:10	23:50:00	1430	1112	1082	405	375	Night	forest
MO_Anthropogenic_University_of_Missouri_20	Med	10/16/2020	0.41613	Northern Raccoon	3	Snapshot USA - 2020	18:32:07	7:23:11	23:50:00	1430	1112	1082	443	413	Night	forest
OH_Forest_G_Cubed_Ranch_20	Low	9/15/2020	0.41613	Northern Raccoon	1	Snapshot USA - 2020	18:34:38	6:07:10	23:50:00	1430	1115	1085	367	337	Night	forest
NC_Forest_GW_Hill_Forest_20	Low	9/7/2020	0.41613	Coyote	1	Snapshot USA - 2020	18:36:07	5:53:27	23:50:00	1430	1116	1086	353	323	Night	grassland
UT_Desert_Wasatch	High	9/28/2019	0.41613	Northern Raccoon	1	Snapshot USA - 2019	18:37:46	6:42:30	23:50:00	1430	1118	1088	403	373	Night	forest
IN_Forest_Purdue_PWA_Martell	Low	9/26/2019	0.41613	Northern Raccoon	1	Snapshot USA - 2019	18:41:07	6:40:33	23:50:00	1430	1121	1091	401	371	Night	forest
MO_Anthropogenic_University_of_Missouri_20	Med	10/8/2020	0.41613	Virginia Opossum	1	Snapshot USA - 2020	18:43:58	7:15:15	23:50:00	1430	1124	1094	435	405	Night	forest
OH_Forest_G_Cubed_Ranch_20	Low	9/4/2020	0.41613	Virginia Opossum	1	Snapshot USA - 2020	18:52:44	5:56:55	23:50:00	1430	1133	1103	357	327	Night	forest
OH_Forest_Huston-Brumbaugh Nature Center	Low	9/4/2019	0.41613	Northern Raccoon	2	Snapshot USA - 2019	18:54:36	5:55:20	23:50:00	1430	1135	1105	355	325	Night	forest
KS_Forest_Pittsburg	High	10/2/2019	0.41613	Northern Raccoon	1	Snapshot USA - 2019	19:02:45	7:16:03	23:50:00	1430	1143	1113	436	406	Night	forest
IA_Anthropogenic_Ames	Med	9/27/2019	0.41613	Northern Raccoon	1	Snapshot USA - 2019	19:05:20	7:07:54	23:50:00	1430	1145	1115	428	398	Night	forest
IL_Anthropogenic_Aurora_20	High	9/13/2020	0.41613	Northern Raccoon	1	Snapshot USA - 2020	19:07:45	6:33:24	23:50:00	1430	1148	1118	393	363	Night	forest
WY_Grassland_Carbon_County_20	Low	10/28/2020	0.41613	Coyote	1	Snapshot USA - 2020	19:12:07	8:38:58	23:50:00	1430	1152	1122	519	489	Night	grassland
UT_Desert_Red_Cliffs	Low	10/27/2019	0.41613	Gray Fox	1	Snapshot USA - 2019	19:32:01	8:53:00	23:50:00	1430	1172	1142	533	503	Night	desert
SD_Shelterbelt_and_Grassland_Brookings_20	Med	9/10/2020	0.41613	Northern Raccoon	2	Snapshot USA - 2020	19:48:33	7:02:25	23:50:00	1430	1189	1159	422	392	Night	grassland
MT_Urban-Wild Missoula	High	10/19/2019	0.41613	Northern Raccoon	3	Snapshot USA - 2019	19:48:31	8:37:28	23:50:00	1430	1189	1159	517	487	Night	grassland
IA_Anthropogenic_Ames_20	Med	8/31/2020	0.41613	Northern Raccoon	1	Snapshot USA - 2020	19:51:17	6:40:45	23:50:00	1430	1191	1161	401	371	Night	forest
CA_Forest_Pepperwood_Preserve	Low	10/7/2019	0.41613	Gray Fox	1	Snapshot USA - 2019	20:46:30	9:13:09	23:50:00	1430	1247	1217	553	523	Night	forest
OR_Forest_Oregon_State_University	Low	9/27/2019	0.41613	Virginia Opossum	1	Snapshot USA - 2019	21:04:15	9:07:42	23:50:00	1430	1264	1234	548	518	Night	forest
CA_Forest_Pepperwood_Preserve_20	Low	9/10/2020	0.41613	Coyote	1	Snapshot USA - 2020	21:28:19	8:49:57	23:50:00	1430	1288	1258	530	500	Night	forest
CA_Forest_Pepperwood_Preserve_20	Low	9/10/2020	0.41613	Coyote	1	Snapshot USA - 2020	21:28:19	8:49:57	23:50:00	1430	1288	1258	530	500	Night	forest
NY_Forest_Black_Rock	Low	10/17/2019	0.415839	Northern Raccoon	1	Snapshot USA - 2019	17:14:17	6:10:54	23:49:00	1429	1034	1004	371	341	Night	forest
NC_Forest_Alligator_River_NWR_20	Low	10/12/2020	0.415839	Bobcat	1	Snapshot USA - 2020	17:32:55	6:08:55	23:49:00	1429	1053	1023	369	339	Night	grassland
DC_HF Sites	High	11/6/2019	0.415839	Northern Raccoon	1	Snapshot USA - 2019	17:35:19	6:47:41	23:49:00	1429	1055	1025	408	378	Night	forest
NY_Forest_Albany_Pine_Bush_20	High	9/30/2020	0.415839	Northern Raccoon	1	Snapshot USA - 2020	17:39:48	5:53:08	23:49:00	1429	1060	1030	353	323	Night	forest
DC_Urban_HL_Sites_20	High	10/4/2020	0.415839	Northern Raccoon	1	Snapshot USA - 2020	17:47:30	6:08:36	23:49:00	1429	1068	1038	369	339	Night	forest
OH_Forest_Huston-Brumbaugh Nature Center	Low	10/12/2019	0.415839	Northern Raccoon	1	Snapshot USA - 2019	17:50:56	6:33:12	23:49:00	1429	1071	1041	393	363	Night	forest
KY_Forest_Marshall_County_20	Low	11/5/2020	0.415839	Northern Raccoon	1	Snapshot USA - 2020	17:53:40	7:23:27	23:49:00	1429	1074	1044	443	413	Night	forest
MA_Forest_Amherst	High	9/19/2019	0.415839	Northern Raccoon	1	Snapshot USA - 2019	17:55:20	5:35:05	23:49:00	1429	1075	1045	335	305	Night	forest
CT_Forest_Nye_Holman	Med	9/15/2019	0.415839	Northern Raccoon	1	Snapshot USA - 2019	18:01:36	5:30:28	23:49:00	1429	1082	1052	330	300	Night	forest
DE_Forest_Wilmington_20	High	9/20/2020	0.415839	Northern Raccoon	1	Snapshot USA - 2020	18:03:52	5:49:29	23:49:00	1429	1084	1054	349	319	Night	forest
AL_Forest_Auburn	Med	10/20/2019	0.415839	Gray Fox	1	Snapshot USA - 2019	18:05:11	6:50:37	23:49:00	1429	1085	1055	411	381	Night	forest
MA_Forest_Amherst	High	9/13/2019	0.415839	Northern Raccoon	1	Snapshot USA - 2019	18:06:07	5:28:53	23:49:00	1429	1086	1056	329	299	Night	forest
OH_Forest_Huston-Brumbaugh Nature Center_20	Low	9/28/2020	0.415839	Northern Raccoon	1	Snapshot USA - 2020	18:12:42	6:19:32	23:49:00	1429	1093	1063	380	350	Night	forest
FL_Forest_Melrose	Low	9/25/2019	0.415839	Virginia Opossum	1	Snapshot USA - 2019	18:16:42	6:12:22	23:49:00	1429	1097	1067	372	342	Night	forest
IL_Anthropogenic_Aurora_20	High	10/11/2020	0.415839	Red Fox	1	Snapshot USA - 2020	18:19:33	7:02:44	23:49:00	1429	1100	1070	423	393	Night	forest
IN_Forest_Purdue_PWA_Martell	Low	10/6/2019	0.415839	Virginia Opossum	1	Snapshot USA - 2019	18:24:32	6:50:27	23:49:00	1429	1105	1075	410	380	Night	forest
KY_Forest_Marshall_County_20	Low	10/7/2020	0.415839	Northern Raccoon	1	Snapshot USA - 2020	18:29:36	6:55:55	23:49:00	1429	1110	1080	416	386	Night	forest
MI_Forest_Kellogg	Low	9/27/2019	0.415839	Northern Raccoon	1	Snapshot USA - 2019	18:32:51	6:35:28	23:49:00	1429	1113	1083	395	365	Night	forest
OH_Forest_G_Cubed_Ranch_20	Low	9/13/2020	0.415839	Northern Raccoon	1	Snapshot USA - 2020	18:37:58	6:05:19	23:49:00	1429	1118	1088	365	335	Night	forest
NY_Anthropogenic_NYC_20	High	8/25/2020	0.415839	Northern Raccoon	1	Snapshot USA - 2020	18:40:00	5:17:04	23:49:00	1429	1120	1090	317	287	Night	desert
DC_Urban_ML_Sites_20	High	9/1/2020	0.415839	Virginia Opossum	1	Snapshot USA - 2020	18:39:57	5:38:45	23:49:00	1429	1120	1090	339	309	Night	forest
IN_Forest_Purdue_Lugar_20	Med	9/26/2020	0.415839	Northern Raccoon	2	Snapshot USA - 2020	18:39:35	6:40:59	23:49:00	1429	1120	1090	401	371	Night	forest
UT_Desert_Wasatch	High	10/4/2019	0.415839	Red Fox	1	Snapshot USA - 2019	18:45:34	6:58:11	23:49:00	1429	1126	1096	418	388	Night	forest
KS_Forest_Lawrence_20	Low	10/13/2020	0.415839	Coyote	1	Snapshot USA - 2020	18:46:06	7:29:53	23:49:00	1429	1126	1096	450	420	Night	grassland
UT_Desert_Wasatch	High	9/21/2019	0.415839	Northern Raccoon	1	Snapshot USA - 2019	18:49:34	6:35:44	23:49:00	1429	1130	1100	396	366	Night	forest
MO_Anthropogenic_University_of_Missouri	Med	10/5/2019	0.415839	Virginia Opossum	1	Snapshot USA - 2019	18:49:42	7:11:38	23:49:00	1429	1130	1100	432	402	Night	forest
TX_Grassland_Matador_20	Low	10/23/2020	0.415839	Northern Raccoon	1	Snapshot USA - 2020	18:59:28	7:55:19	23:49:00	1429	1139	1109	475	445	Night	grassland
TX_Grassland_Matador_20	Low	10/20/2020	0.415839	Coyote	1	Snapshot USA - 2020	19:02:38	7:52:37	23:49:00	1429	1143	1113	473	443	Night	grassland
MO_Anthropogenic_University_of_Missouri_20	Med	9/21/2020	0.415839	Coyote	1	Snapshot USA - 2020	19:11:03	6:59:33	23:49:00	1429	1151	1121	420	390	Night	forest
UT_Desert_Wasatch	High	10/30/2019	0.415839	Northern Raccoon	1	Snapshot USA - 2019	19:35:57	8:47:32	23:49:00	1429	1176	1146	528	498	Night	forest
WY_Forest_Craighead_20	Low	9/28/2020	0.415839	Red Fox	1	Snapshot USA - 2020	20:09:33	8:17:51	23:49:00	1429	1210	1180	498	468	Night	forest
UT_SLC_20	High	10/1/2020	0.415839	Red Fox	1	Snapshot USA - 2020	20:10:34	8:25:33	23:49:00	1429	1211	1181	506	476	Night	forest
AZ_Grassland_Vermilion_Cliffs	Low	9/16/2019	0.415839	Striped Skunk	1	Snapshot USA - 2019	20:34:46	8:11:33	23:49:00	1429	1235	1205	492	462	Night	forest
UT_Desert_Wasatch	High	9/10/2019	0.415839	Red Fox	1	Snapshot USA - 2019	20:47:26	8:04:29	23:49:00	1429	1247	1217	484	454	Night	forest
WA_forest_Seattle_20	High	9/24/2020	0.415839	Coyote	1	Snapshot USA - 2020	21:04:00	9:00:41	23:49:00	1429	1264	1234	541	511	Night	forest
CA_Forest_Pepperwood_Preserve	Low	9/20/2019	0.415839	Gray Fox	1	Snapshot USA - 2019	21:13:21	8:57:50	23:49:00	1429	1273	1243	538	508	Night	forest
NJ_Forest_Rutgers	High	10/29/2019	0.415548	Red Fox	1	Snapshot USA - 2019	17:00:18	6:25:08	23:48:00	1428	1020	990	385	355	Night	grassland
UT_Desert_Wasatch	High	10/11/2019	0.415548	Coyote	1	Snapshot USA - 2019	17:16:19	5:57:26	23:48:00	1428	1036	1006	357	327	Night	forest
UT_Desert_Wasatch	High	10/10/2019	0.415548	Coyote	1	Snapshot USA - 2019	17:17:57	5:56:20	23:48:00	1428	1038	1008	356	326	Night	forest
DC_Urban_HL_Sites_20	High	10/15/2020	0.415548	Red Fox	1	Snapshot USA - 2020	17:30:55	6:19:14	23:48:00	1428	1051	1021	379	349	Night	forest
DC_Urban_MH_Sites_20	High	10/7/2020	0.415548	Virginia Opossum	1	Snapshot USA - 2020	17:42:38	6:11:12	23:48:00	1428	1063	1033	371	341	Night	forest
FL_KeyLargo_20	Med	10/21/2020	0.415548	Northern Raccoon	1	Snapshot USA - 2020	17:50:07	6:24:12	23:48:00	1428	1070	1040	384	354	Night	forest
MA_Forest_Amherst	High	9/20/2019	0.415548	Red Fox	1	Snapshot USA - 2019	17:53:38	5:36:13	23:48:00	1428	1074	1044	336	306	Night	forest
SC_Forest_Piedmont_20	Med	10/15/2020	0.415548	Virginia Opossum	1	Snapshot USA - 2020	17:55:42	6:35:05	23:48:00	1428	1076	1046	395	365	Night	forest
DC_Urban_HH_Sites_20	High	9/28/2020	0.415548	Red Fox	1	Snapshot USA - 2020	17:57:01	6:03:02	23:48:00	1428	1077	1047	363	333	Night	forest
OH_Forest_Huston-Brumbaugh Nature Center	Low	10/4/2019	0.415548	Northern Raccoon	1	Snapshot USA - 2019	18:03:52	6:24:49	23:48:00	1428	1084	1054	385	355	Night	forest
SC_Bottomland_SREL_20	Low	10/7/2020	0.415548	Northern Raccoon	2	Snapshot USA - 2020	18:04:26	6:26:30	23:48:00	1428	1084	1054	387	357	Night	forest
MA_Forest_Amherst	High	9/9/2019	0.415548	Northern Raccoon	1	Snapshot USA - 2019	18:13:11	5:24:42	23:48:00	1428	1093	1063	325	295	Night	forest
IA_Anthropogenic_Ames	Med	10/30/2019	0.415548	Coyote	1	Snapshot USA - 2019	18:12:49	7:45:32	23:48:00	1428	1093	1063	466	436	Night	forest
IA_Anthropogenic_Ames_20	Med	10/27/2020	0.415548	Virginia Opossum	1	Snapshot USA - 2020	18:15:46	7:42:52	23:48:00	1428	1096	1066	463	433	Night	forest
KY_Forest_Marshall_County_20	Low	10/15/2020	0.415548	Virginia Opossum	1	Snapshot USA - 2020	18:18:21	7:03:03	23:48:00	1428	1098	1068	423	393	Night	forest
NC_Craven County	Low	9/20/2019	0.415548	Virginia Opossum	1	Snapshot USA - 2019	18:20:07	6:05:15	23:48:00	1428	1100	1070	365	335	Night	forest
IN_Forest_Purdue_PWA_Martell	Low	10/8/2019	0.415548	Northern Raccoon	1	Snapshot USA - 2019	18:21:18	6:52:29	23:48:00	1428	1101	1071	412	382	Night	forest
IA_Anthropogenic_Ames	Med	10/18/2019	0.415548	Northern Raccoon	1	Snapshot USA - 2019	18:30:09	7:31:10	23:48:00	1428	1110	1080	451	421	Night	forest
UT_Desert_Wasatch	High	9/17/2019	0.415548	Northern Raccoon	1	Snapshot USA - 2019	18:32:07	6:13:01	23:48:00	1428	1112	1082	373	343	Night	forest
MO_Anthropogenic_University_of_Missouri	Med	10/7/2019	0.415548	Northern Raccoon	1	Snapshot USA - 2019	18:46:40	7:13:36	23:48:00	1428	1127	1097	434	404	Night	forest
SD_Grassland_Custer_County_20	Low	10/31/2020	0.415548	Coyote	2	Snapshot USA - 2020	18:48:23	8:31:41	23:48:00	1428	1128	1098	512	482	Night	anthropogenic
LA_Forest_Hammond	High	9/28/2019	0.415548	Red Fox	2	Snapshot USA - 2019	18:53:04	6:54:41	23:48:00	1428	1133	1103	415	385	Night	forest
IN_Forest_Purdue_Lugar_20	Med	9/17/2020	0.415548	Coyote	1	Snapshot USA - 2020	18:54:45	6:32:16	23:48:00	1428	1135	1105	392	362	Night	forest
UT_Desert_Wasatch	High	9/17/2019	0.415548	Northern Raccoon	1	Snapshot USA - 2019	18:56:21	6:31:55	23:48:00	1428	1136	1106	392	362	Night	forest
IL_Forest_Urbana_20	Med	9/18/2020	0.415548	Northern Raccoon	1	Snapshot USA - 2020	18:57:43	6:38:04	23:48:00	1428	1138	1108	398	368	Night	forest
MI_Forest_Upper_Peninsula	Low	9/14/2019	0.415548	Northern Raccoon	4	Snapshot USA - 2019	19:06:42	6:27:38	23:48:00	1428	1147	1117	388	358	Night	forest
IN_Forest_Purdue_Lugar	Med	9/9/2019	0.415548	Virginia Opossum	1	Snapshot USA - 2019	19:09:26	6:23:58	23:48:00	1428	1149	1119	384	354	Night	forest
TX_Grassland_Abilene_20	Med	10/13/2020	0.415548	Northern Raccoon	1	Snapshot USA - 2020	19:10:23	7:43:11	23:48:00	1428	1150	1120	463	433	Night	grassland
IL_Forest_Urbana_20	Med	9/9/2020	0.415548	Northern Raccoon	1	Snapshot USA - 2020	19:12:51	6:29:43	23:48:00	1428	1153	1123	390	360	Night	forest
OK_Grassland_Ardmore_20	Low	10/1/2020	0.415548	Coyote	1	Snapshot USA - 2020	19:14:26	7:25:00	23:48:00	1428	1154	1124	445	415	Night	grassland
AR_Grassland_Fayetteville	Med	9/16/2019	0.415548	Coyote	1	Snapshot USA - 2019	19:25:13	7:01:22	23:48:00	1428	1165	1135	421	391	Night	grassland
WY_Grassland_Carbon_County_20	Low	10/8/2020	0.415548	Bobcat	1	Snapshot USA - 2020	19:41:54	8:16:20	23:48:00	1428	1182	1152	496	466	Night	grassland
UT_Desert_Wasatch	High	10/6/2019	0.415548	Northern Raccoon	1	Snapshot USA - 2019	20:05:46	8:26:37	23:48:00	1428	1206	1176	507	477	Night	forest
UT_SLC_20	High	9/16/2020	0.415548	Red Fox	1	Snapshot USA - 2020	20:36:02	8:10:57	23:48:00	1428	1236	1206	491	461	Night	forest
MI_Forest_Upper_Peninsula_2_20	Low	7/21/2020	0.415548	Coyote	1	Snapshot USA - 2020	20:37:44	5:24:08	23:48:00	1428	1238	1208	324	294	Night	forest
CA_Riparian_San_Joaquin	Med	9/27/2019	0.415548	Bobcat	2	Snapshot USA - 2019	20:50:58	8:52:24	23:48:00	1428	1251	1221	532	502	Night	forest
DC_Urban_HL_Sites_20	High	10/19/2020	0.415257	Red Fox	1	Snapshot USA - 2020	17:25:18	6:23:22	23:47:00	1427	1045	1015	383	353	Night	forest
MI_Forest_Detroit	High	10/29/2019	0.415257	Northern Raccoon	1	Snapshot USA - 2019	17:32:28	7:03:27	23:47:00	1427	1052	1022	423	393	Night	anthropogenic
MI_Forest_Detroit	High	10/28/2019	0.415257	Virginia Opossum	1	Snapshot USA - 2019	17:33:11	7:01:48	23:47:00	1427	1053	1023	422	392	Night	anthropogenic
DC_HF Sites	High	11/1/2019	0.415257	Northern Raccoon	2	Snapshot USA - 2019	17:39:20	6:43:29	23:47:00	1427	1059	1029	403	373	Night	forest
FL_Key Largo 2019	Med	10/27/2019	0.415257	Virginia Opossum	1	Snapshot USA - 2019	17:45:51	6:27:06	23:47:00	1427	1066	1036	387	357	Night	forest
KY_Forest_Marshall_County_20	Low	11/5/2020	0.415257	Northern Raccoon	1	Snapshot USA - 2020	17:53:40	7:23:27	23:47:00	1427	1074	1044	443	413	Night	forest
DE_Forest_Wilmington_20	High	9/24/2020	0.415257	Virginia Opossum	1	Snapshot USA - 2020	17:57:53	5:53:52	23:47:00	1427	1078	1048	354	324	Night	forest
AL_Forest_Auburn	Med	10/27/2019	0.415257	Virginia Opossum	1	Snapshot USA - 2019	17:57:45	6:56:15	23:47:00	1427	1078	1048	416	386	Night	forest
FL_KeyLargo_20	Med	10/11/2020	0.415257	Virginia Opossum	1	Snapshot USA - 2020	17:59:08	6:19:09	23:47:00	1427	1079	1049	379	349	Night	forest
OH_Forest_G_Cubed_Ranch_20	Low	10/6/2020	0.415257	Northern Raccoon	1	Snapshot USA - 2020	17:59:55	6:27:16	23:47:00	1427	1080	1050	387	357	Night	forest
DE_Forest_Wilmington_20	High	9/22/2020	0.415257	Virginia Opossum	1	Snapshot USA - 2020	18:01:23	5:52:12	23:47:00	1427	1081	1051	352	322	Night	forest
AL_Forest_Auburn	Med	10/22/2019	0.415257	Northern Raccoon	1	Snapshot USA - 2019	18:02:59	6:52:11	23:47:00	1427	1083	1053	412	382	Night	forest
VA_Forest_Richmond(rural)	Med	9/24/2019	0.415257	Northern Raccoon	1	Snapshot USA - 2019	18:08:56	6:03:02	23:47:00	1427	1089	1059	363	333	Night	forest
NC_Anthropogenic_WCU_20	High	10/4/2020	0.415257	Gray Fox	1	Snapshot USA - 2020	18:13:30	6:31:22	23:47:00	1427	1094	1064	391	361	Night	grassland
OH_Forest_Huston-Brumbaugh Nature Center	Low	9/27/2019	0.415257	Coyote	2	Snapshot USA - 2019	18:15:35	6:17:43	23:47:00	1427	1096	1066	378	348	Night	forest
MI_Forest_Kellogg	Low	10/6/2019	0.415257	Northern Raccoon	1	Snapshot USA - 2019	18:17:03	6:45:17	23:47:00	1427	1097	1067	405	375	Night	forest
FL_Key Largo 2019	Med	9/24/2019	0.415257	Virginia Opossum	1	Snapshot USA - 2019	18:17:32	6:11:44	23:47:00	1427	1098	1068	372	342	Night	forest
DE_Forest_Wilmington	High	9/11/2019	0.415257	Northern Raccoon	1	Snapshot USA - 2019	18:20:20	5:40:48	23:47:00	1427	1100	1070	341	311	Night	forest
VA_Forest_Richmond(rural)	Med	9/14/2019	0.415257	Northern Raccoon	1	Snapshot USA - 2019	18:25:08	5:54:11	23:47:00	1427	1105	1075	354	324	Night	forest
MO_Anthropogenic_University_of_Missouri_20	Med	10/21/2020	0.415257	Northern Raccoon	1	Snapshot USA - 2020	18:25:10	7:28:19	23:47:00	1427	1105	1075	448	418	Night	forest
DC_Urban_ML_Sites_20	High	9/10/2020	0.415257	Virginia Opossum	1	Snapshot USA - 2020	18:25:49	5:46:43	23:47:00	1427	1106	1076	347	317	Night	forest
MO_Forest_HBHM_Acres_20	Low	10/18/2020	0.415257	Northern Raccoon	1	Snapshot USA - 2020	18:27:28	7:25:45	23:47:00	1427	1107	1077	446	416	Night	forest
MD_Forest_Baltimore	High	9/8/2019	0.415257	Northern Raccoon	1	Snapshot USA - 2019	18:28:46	5:42:18	23:47:00	1427	1109	1079	342	312	Night	forest
MO_Anthropogenic_University_of_Missouri	Med	10/13/2019	0.415257	Coyote	1	Snapshot USA - 2019	18:37:33	7:19:25	23:47:00	1427	1118	1088	439	409	Night	forest
UT_Desert_Wasatch	High	10/9/2019	0.415257	Northern Raccoon	1	Snapshot USA - 2019	18:39:31	7:01:14	23:47:00	1427	1120	1090	421	391	Night	forest
SD_Shelterbelt_and_Grassland_Brookings	Med	10/15/2019	0.415257	Northern Raccoon	1	Snapshot USA - 2019	18:45:21	7:42:54	23:47:00	1427	1125	1095	463	433	Night	grassland
MO_Anthropogenic_University_of_Missouri_20	Med	10/6/2020	0.415257	Virginia Opossum	1	Snapshot USA - 2020	18:46:59	7:13:17	23:47:00	1427	1127	1097	433	403	Night	forest
LA_Forest_Hammond_20	High	9/27/2020	0.415257	Red Fox	1	Snapshot USA - 2020	18:53:24	6:54:33	23:47:00	1427	1133	1103	415	385	Night	forest
LA_Forest_Hammond_20	High	9/27/2020	0.415257	Red Fox	1	Snapshot USA - 2020	18:53:24	6:54:33	23:47:00	1427	1133	1103	415	385	Night	forest
OH_Forest_G_Cubed_Ranch_20	Low	9/3/2020	0.415257	Virginia Opossum	1	Snapshot USA - 2020	18:54:21	5:55:59	23:47:00	1427	1134	1104	356	326	Night	forest
TX_Grassland_Matador_20	Low	10/22/2020	0.415257	Coyote	1	Snapshot USA - 2020	19:00:31	7:54:24	23:47:00	1427	1141	1111	474	444	Night	grassland
MO_Anthropogenic_University_of_Missouri_20	Med	9/26/2020	0.415257	Virginia Opossum	1	Snapshot USA - 2020	19:02:55	7:04:03	23:47:00	1427	1143	1113	424	394	Night	forest
TX_Grassland_Matador_20	Low	10/20/2020	0.415257	Coyote	1	Snapshot USA - 2020	19:02:49	7:52:43	23:47:00	1427	1143	1113	473	443	Night	grassland
IA_Anthropogenic_Ames_20	Med	9/25/2020	0.415257	Northern Raccoon	1	Snapshot USA - 2020	19:07:38	7:06:39	23:47:00	1427	1148	1118	427	397	Night	forest
IL_Forest_Urbana	Med	9/10/2019	0.415257	Northern Raccoon	1	Snapshot USA - 2019	19:12:19	6:29:53	23:47:00	1427	1152	1122	390	360	Night	forest
TX_Grassland_Freeman_Center_20	Low	10/3/2020	0.415257	Gray Fox	1	Snapshot USA - 2020	19:16:09	7:27:54	23:47:00	1427	1156	1126	448	418	Night	grassland
KS_Forest_Pittsburg	High	9/17/2019	0.415257	Northern Raccoon	1	Snapshot USA - 2019	19:26:01	7:03:36	23:47:00	1427	1166	1136	424	394	Night	forest
WA_forest_Seattle_20	High	11/19/2020	0.415257	Coyote	1	Snapshot USA - 2020	19:29:27	10:22:33	23:47:00	1427	1169	1139	623	593	Night	forest
MI_Forest_Upper_Peninsula_3_20	Low	9/2/2020	0.415257	Coyote	1	Snapshot USA - 2020	19:33:07	6:18:48	23:47:00	1427	1173	1143	379	349	Night	forest
SD_Shelterbelt_and_Grassland_Brookings_20	Med	9/18/2020	0.415257	Northern Raccoon	1	Snapshot USA - 2020	19:33:31	7:11:35	23:47:00	1427	1174	1144	432	402	Night	grassland
IL_Anthropogenic_Aurora_20	High	8/28/2020	0.415257	Red Fox	1	Snapshot USA - 2020	19:34:52	6:17:06	23:47:00	1427	1175	1145	377	347	Night	forest
TX_Forest_Caesar_Kleberg_20	Low	9/15/2020	0.415257	Virginia Opossum	1	Snapshot USA - 2020	19:35:44	7:17:19	23:47:00	1427	1176	1146	437	407	Night	forest
UT_SLC_20	High	10/6/2020	0.415257	Red Fox	1	Snapshot USA - 2020	20:02:20	8:30:40	23:47:00	1427	1202	1172	511	481	Night	forest
UT_SLC_20	High	9/30/2020	0.415257	Red Fox	1	Snapshot USA - 2020	20:12:14	8:24:33	23:47:00	1427	1212	1182	505	475	Night	forest
MI_Forest_Upper_Peninsula_2_20	Low	7/21/2020	0.415257	Coyote	1	Snapshot USA - 2020	20:37:44	5:24:08	23:47:00	1427	1238	1208	324	294	Night	forest
WA_forest_Seattle_20	High	9/24/2020	0.415257	Coyote	1	Snapshot USA - 2020	21:04:00	9:00:41	23:47:00	1427	1264	1234	541	511	Night	forest
ID_Forest_Galena	Med	9/4/2019	0.415257	Red Fox	1	Snapshot USA - 2019	21:11:56	8:06:45	23:47:00	1427	1272	1242	487	457	Night	forest
MA_Forest_Tufts_20	High	10/11/2020	0.414966	Northern Raccoon	1	Snapshot USA - 2020	17:12:32	5:56:26	23:46:00	1426	1033	1003	356	326	Night	forest
MA_Forest_Bridgewater_State_University	High	10/5/2019	0.414966	Northern Raccoon	1	Snapshot USA - 2019	17:21:08	5:45:53	23:46:00	1426	1041	1011	346	316	Night	forest
MI_Forest_Detroit	High	10/28/2019	0.414966	Striped Skunk	1	Snapshot USA - 2019	17:32:53	7:01:33	23:46:00	1426	1053	1023	422	392	Night	anthropogenic
NJ_Forest_Rutgers	High	10/6/2019	0.414966	Northern Raccoon	1	Snapshot USA - 2019	17:34:10	6:00:05	23:46:00	1426	1054	1024	360	330	Night	grassland
SC_Forest_Piedmont_20	Med	10/19/2020	0.414966	Northern Raccoon	1	Snapshot USA - 2020	17:51:21	6:38:48	23:46:00	1426	1071	1041	399	369	Night	forest
MA_Forest_Tufts_20	High	9/5/2020	0.414966	Northern Raccoon	1	Snapshot USA - 2020	18:15:22	5:18:04	23:46:00	1426	1095	1065	318	288	Night	forest
UT_Desert_Wasatch	High	9/29/2019	0.414966	Northern Raccoon	1	Snapshot USA - 2019	18:16:20	6:20:06	23:46:00	1426	1096	1066	380	350	Night	forest
NC_Moore County	Med	9/21/2019	0.414966	Northern Raccoon	1	Snapshot USA - 2019	18:18:33	6:05:54	23:46:00	1426	1099	1069	366	336	Night	forest
IN_Forest_Purdue_PWA_Martell	Low	10/8/2019	0.414966	Northern Raccoon	1	Snapshot USA - 2019	18:21:18	6:52:29	23:46:00	1426	1101	1071	412	382	Night	forest
UT_Desert_Wasatch	High	10/16/2019	0.414966	Northern Raccoon	1	Snapshot USA - 2019	18:31:29	7:05:47	23:46:00	1426	1111	1081	426	396	Night	forest
SD_Shelterbelt_and_Grassland_Brookings	Med	10/24/2019	0.414966	Northern Raccoon	2	Snapshot USA - 2019	18:30:37	7:54:30	23:46:00	1426	1111	1081	475	445	Night	grassland
UT_Desert_Wasatch	High	10/9/2019	0.414966	Northern Raccoon	1	Snapshot USA - 2019	18:39:31	7:01:14	23:46:00	1426	1120	1090	421	391	Night	forest
UT_Desert_Wasatch	High	9/25/2019	0.414966	Northern Raccoon	1	Snapshot USA - 2019	18:42:48	6:39:35	23:46:00	1426	1123	1093	400	370	Night	forest
MO_Anthropogenic_University_of_Missouri	Med	10/7/2019	0.414966	Northern Raccoon	1	Snapshot USA - 2019	18:46:39	7:13:35	23:46:00	1426	1127	1097	434	404	Night	forest
NC_Alamance County	Med	8/30/2019	0.414966	Northern Raccoon	4	Snapshot USA - 2019	18:51:15	5:49:15	23:46:00	1426	1131	1101	349	319	Night	grassland
NC_Alamance County	Med	8/30/2019	0.414966	Northern Raccoon	1	Snapshot USA - 2019	18:51:15	5:49:15	23:46:00	1426	1131	1101	349	319	Night	grassland
LA_Forest_Hammond_20	High	9/27/2020	0.414966	Red Fox	1	Snapshot USA - 2020	18:53:23	6:54:32	23:46:00	1426	1133	1103	415	385	Night	forest
TX_Grassland_Matador_20	Low	10/29/2020	0.414966	Coyote	1	Snapshot USA - 2020	18:52:51	8:00:20	23:46:00	1426	1133	1103	480	450	Night	grassland
OH_Forest_Huston-Brumbaugh Nature Center	Low	9/2/2019	0.414966	Northern Raccoon	1	Snapshot USA - 2019	18:57:52	5:53:25	23:46:00	1426	1138	1108	353	323	Night	forest
MO_Anthropogenic_University_of_Missouri_20	Med	9/28/2020	0.414966	Northern Raccoon	1	Snapshot USA - 2020	18:59:43	7:05:53	23:46:00	1426	1140	1110	426	396	Night	forest
SD_Shelterbelt_and_Grassland_Brookings_20	Med	10/4/2020	0.414966	Northern Raccoon	1	Snapshot USA - 2020	19:03:33	7:30:17	23:46:00	1426	1144	1114	450	420	Night	grassland
IL_Anthropogenic_Aurora_20	High	9/13/2020	0.414966	Northern Raccoon	1	Snapshot USA - 2020	19:07:45	6:33:24	23:46:00	1426	1148	1118	393	363	Night	forest
OK_Grassland_Ardmore_20	Low	10/4/2020	0.414966	Northern Raccoon	1	Snapshot USA - 2020	19:10:18	7:27:09	23:46:00	1426	1150	1120	447	417	Night	grassland
MI_Forest_Upper_Peninsula_3_20	Low	9/11/2020	0.414966	Coyote	1	Snapshot USA - 2020	19:15:57	6:30:20	23:46:00	1426	1156	1126	390	360	Night	forest
MO_Anthropogenic_University_of_Missouri	Med	9/17/2019	0.414966	Virginia Opossum	1	Snapshot USA - 2019	19:18:42	6:55:15	23:46:00	1426	1159	1129	415	385	Night	forest
KS_Forest_Pittsburg_20	High	9/19/2020	0.414966	Virginia Opossum	1	Snapshot USA - 2020	19:21:45	7:05:51	23:46:00	1426	1162	1132	426	396	Night	forest
KS_Forest_Pittsburg_20	High	9/19/2020	0.414966	Virginia Opossum	1	Snapshot USA - 2020	19:21:45	7:05:51	23:46:00	1426	1162	1132	426	396	Night	forest
IL_Anthropogenic_Aurora_20	High	8/29/2020	0.414966	Coyote	1	Snapshot USA - 2020	19:33:14	6:18:08	23:46:00	1426	1173	1143	378	348	Night	forest
MS_Forest_Dahomey	Low	10/25/2019	0.414966	Northern Raccoon	1	Snapshot USA - 2019	19:33:39	9:08:58	23:46:00	1426	1174	1144	549	519	Night	forest
IA_Anthropogenic_Ames_20	Med	9/1/2020	0.414966	Northern Raccoon	1	Snapshot USA - 2020	19:49:31	6:41:40	23:46:00	1426	1190	1160	402	372	Night	forest
MO_Anthropogenic_University_of_Missouri_20	Med	8/19/2020	0.414966	Virginia Opossum	1	Snapshot USA - 2020	20:02:06	6:29:58	23:46:00	1426	1202	1172	390	360	Night	forest
WA_forest_Seattle_20	High	10/20/2020	0.414966	Coyote	2	Snapshot USA - 2020	20:12:45	9:37:21	23:46:00	1426	1213	1183	577	547	Night	forest
CA_Riparian_San_Joaquin	Med	9/26/2019	0.414966	Northern Raccoon	1	Snapshot USA - 2019	20:52:31	8:51:36	23:46:00	1426	1253	1223	532	502	Night	forest
CA_Grassland_Carrizo_Plains_20	Low	9/8/2020	0.414966	Coyote	1	Snapshot USA - 2020	21:18:43	8:39:39	23:46:00	1426	1279	1249	520	490	Night	forest
WA_forest_Seattle_20	High	9/8/2020	0.414966	Northern Raccoon	1	Snapshot USA - 2020	21:36:41	8:38:50	23:46:00	1426	1297	1267	519	489	Night	forest
MA_Forest_Grafton	High	11/4/2019	0.414675	Northern Raccoon	1	Snapshot USA - 2019	16:38:51	6:24:25	23:45:00	1425	999	969	384	354	Night	forest
MA_Forest_Bridgewater_State_University	High	10/6/2019	0.414675	Coyote	1	Snapshot USA - 2019	17:19:26	5:46:58	23:45:00	1425	1039	1009	347	317	Night	forest
NY_Forest_Mianus_River_Gorge_20	Low	10/11/2020	0.414675	Striped Skunk	1	Snapshot USA - 2020	17:21:13	6:03:18	23:45:00	1425	1041	1011	363	333	Night	forest
OH_Forest_Huston-Brumbaugh Nature Center	Low	10/23/2019	0.414675	Northern Raccoon	1	Snapshot USA - 2019	17:34:26	6:45:17	23:45:00	1425	1054	1024	405	375	Night	forest
GA_Forest_Carrollton	High	11/11/2019	0.414675	Northern Raccoon	1	Snapshot USA - 2019	17:42:01	7:09:25	23:45:00	1425	1062	1032	429	399	Night	forest
FL_KeyLargo_20	Med	10/21/2020	0.414675	Northern Raccoon	1	Snapshot USA - 2020	17:49:47	6:24:02	23:45:00	1425	1070	1040	384	354	Night	forest
FL_KeyLargo_20	Med	10/16/2020	0.414675	Northern Raccoon	1	Snapshot USA - 2020	17:54:06	6:21:24	23:45:00	1425	1074	1044	381	351	Night	forest
DE_Forest_Wilmington	High	9/22/2019	0.414675	Northern Raccoon	1	Snapshot USA - 2019	18:02:25	5:51:19	23:45:00	1425	1082	1052	351	321	Night	forest
MA_Forest_Grafton	High	9/13/2019	0.414675	Northern Raccoon	1	Snapshot USA - 2019	18:02:48	5:25:45	23:45:00	1425	1083	1053	326	296	Night	forest
IN_Forest_Purdue_Lugar_20	Med	10/11/2020	0.414675	Virginia Opossum	1	Snapshot USA - 2020	18:15:03	6:56:02	23:45:00	1425	1095	1065	416	386	Night	forest
IN_Forest_Purdue_Lugar_20	Med	10/11/2020	0.414675	Virginia Opossum	1	Snapshot USA - 2020	18:15:03	6:56:02	23:45:00	1425	1095	1065	416	386	Night	forest
FL_Key Largo 2019	Med	9/26/2019	0.414675	Northern Raccoon	1	Snapshot USA - 2019	18:15:32	6:12:40	23:45:00	1425	1096	1066	373	343	Night	forest
IN_Forest_Purdue_PWA_Martell	Low	10/9/2019	0.414675	Northern Raccoon	2	Snapshot USA - 2019	18:19:43	6:53:31	23:45:00	1425	1100	1070	414	384	Night	forest
IN_Forest_Purdue_PWA_Martell	Low	10/9/2019	0.414675	Northern Raccoon	2	Snapshot USA - 2019	18:19:43	6:53:32	23:45:00	1425	1100	1070	414	384	Night	forest
IL_Anthropogenic_Aurora_20	High	10/11/2020	0.414675	Northern Raccoon	1	Snapshot USA - 2020	18:19:34	7:02:45	23:45:00	1425	1100	1070	423	393	Night	forest
IA_Anthropogenic_Ames_20	Med	10/24/2020	0.414675	Northern Raccoon	1	Snapshot USA - 2020	18:19:58	7:39:13	23:45:00	1425	1100	1070	459	429	Night	forest
LA_Forest_Hammond	High	10/22/2019	0.414675	Red Fox	1	Snapshot USA - 2019	18:25:08	7:09:57	23:45:00	1425	1105	1075	430	400	Night	forest
SC_Forest_Piedmont	Low	9/21/2019	0.414675	Gray Fox	1	Snapshot USA - 2019	18:29:34	6:17:30	23:45:00	1425	1110	1080	378	348	Night	forest
IA_Anthropogenic_Ames_20	Med	10/16/2020	0.414675	Virginia Opossum	1	Snapshot USA - 2020	18:32:11	7:29:43	23:45:00	1425	1112	1082	450	420	Night	forest
MO_Anthropogenic_University_of_Missouri	Med	10/14/2019	0.414675	Virginia Opossum	1	Snapshot USA - 2019	18:36:01	7:20:22	23:45:00	1425	1116	1086	440	410	Night	forest
SD_Shelterbelt_and_Grassland_Brookings_20	Med	10/17/2020	0.414675	Northern Raccoon	1	Snapshot USA - 2020	18:40:42	7:46:24	23:45:00	1425	1121	1091	466	436	Night	grassland
OH_Forest_Huston-Brumbaugh Nature Center_20	Low	9/11/2020	0.414675	Coyote	1	Snapshot USA - 2020	18:41:38	6:02:50	23:45:00	1425	1122	1092	363	333	Night	forest
GA_Forest_Lower Altmaha Corridor	Low	9/8/2019	0.414675	Virginia Opossum	1	Snapshot USA - 2019	18:43:26	6:07:30	23:45:00	1425	1123	1093	368	338	Night	forest
UT_Desert_Wasatch	High	9/23/2019	0.414675	Northern Raccoon	1	Snapshot USA - 2019	18:46:11	6:37:39	23:45:00	1425	1126	1096	398	368	Night	forest
IL_Forest_Urbana_20	Med	9/25/2020	0.414675	Virginia Opossum	1	Snapshot USA - 2020	18:46:02	6:44:44	23:45:00	1425	1126	1096	405	375	Night	forest
MO_Anthropogenic_University_of_Missouri	Med	10/7/2019	0.414675	Northern Raccoon	1	Snapshot USA - 2019	18:46:40	7:13:36	23:45:00	1425	1127	1097	434	404	Night	forest
IL_Forest_Urbana_20	Med	9/21/2020	0.414675	Virginia Opossum	1	Snapshot USA - 2020	18:52:47	6:40:59	23:45:00	1425	1133	1103	401	371	Night	forest
OH_Forest_G_Cubed_Ranch_20	Low	9/3/2020	0.414675	Virginia Opossum	1	Snapshot USA - 2020	18:54:21	5:55:59	23:45:00	1425	1134	1104	356	326	Night	forest
IL_Anthropogenic_Aurora_20	High	9/15/2020	0.414675	Northern Raccoon	1	Snapshot USA - 2020	19:04:15	6:35:26	23:45:00	1425	1144	1114	395	365	Night	forest
WA_Forest_Seattle_Urban_Carnivores	High	10/2/2019	0.414675	Virginia Opossum	1	Snapshot USA - 2019	19:08:33	7:26:59	23:45:00	1425	1149	1119	447	417	Night	forest
LA_Forest_Hammond	High	9/15/2019	0.414675	Red Fox	1	Snapshot USA - 2019	19:09:43	6:47:30	23:45:00	1425	1150	1120	408	378	Night	forest
MO_Anthropogenic_University_of_Missouri	Med	9/22/2019	0.414675	Virginia Opossum	1	Snapshot USA - 2019	19:10:37	6:59:46	23:45:00	1425	1151	1121	420	390	Night	forest
IA_Anthropogenic_Ames	Med	9/24/2019	0.414675	Northern Raccoon	1	Snapshot USA - 2019	19:10:37	7:04:45	23:45:00	1425	1151	1121	425	395	Night	forest
TX_Grassland_Abilene_20	Med	10/12/2020	0.414675	Virginia Opossum	1	Snapshot USA - 2020	19:11:35	7:42:28	23:45:00	1425	1152	1122	462	432	Night	grassland
IN_Forest_Purdue_PWA_Martell_20	Low	9/4/2020	0.414675	Northern Raccoon	1	Snapshot USA - 2020	19:16:52	6:20:18	23:45:00	1425	1157	1127	380	350	Night	forest
MO_Anthropogenic_University_of_Missouri	Med	9/16/2019	0.414675	Northern Raccoon	1	Snapshot USA - 2019	19:20:24	6:54:27	23:45:00	1425	1160	1130	414	384	Night	forest
MO_Anthropogenic_University_of_Missouri	Med	9/16/2019	0.414675	Coyote	1	Snapshot USA - 2019	19:20:24	6:54:27	23:45:00	1425	1160	1130	414	384	Night	forest
WA_Forest_Seattle_Urban_Carnivores	High	9/24/2019	0.414675	Virginia Opossum	1	Snapshot USA - 2019	19:23:31	7:17:35	23:45:00	1425	1164	1134	438	408	Night	forest
WA_forest_Seattle_20	High	11/19/2020	0.414675	Coyote	1	Snapshot USA - 2020	19:29:27	10:22:33	23:45:00	1425	1169	1139	623	593	Night	forest
IL_Anthropogenic_Aurora_20	High	8/30/2020	0.414675	Northern Raccoon	1	Snapshot USA - 2020	19:31:37	6:19:11	23:45:00	1425	1172	1142	379	349	Night	forest
TX_Forest_Caesar_Kleberg_20	Low	9/13/2020	0.414675	Virginia Opossum	1	Snapshot USA - 2020	19:37:58	7:16:29	23:45:00	1425	1178	1148	436	406	Night	forest
WI_Forest_Whitewater	High	10/16/2019	0.414675	Red Fox	1	Snapshot USA - 2019	19:47:51	8:40:28	23:45:00	1425	1188	1158	520	490	Night	forest
MT_Forest_River_Trail_20	Med	10/16/2020	0.414675	Coyote	2	Snapshot USA - 2020	19:47:45	9:01:03	23:45:00	1425	1188	1158	541	511	Night	forest
KS_Forest_Pittsburg_20	High	8/29/2020	0.414675	Virginia Opossum	1	Snapshot USA - 2020	19:53:31	6:48:28	23:45:00	1425	1194	1164	408	378	Night	forest
KS_Forest_Pittsburg_20	High	8/29/2020	0.414675	Virginia Opossum	1	Snapshot USA - 2020	19:53:31	6:48:28	23:45:00	1425	1194	1164	408	378	Night	forest
IA_Anthropogenic_Ames_20	Med	8/29/2020	0.414675	Northern Raccoon	1	Snapshot USA - 2020	19:54:33	6:38:35	23:45:00	1425	1195	1165	399	369	Night	forest
UT_SLC_20	High	9/16/2020	0.414675	Red Fox	1	Snapshot USA - 2020	20:35:57	8:10:54	23:45:00	1425	1236	1206	491	461	Night	forest
WY_Forest_Craighead_20	Low	9/13/2020	0.414675	Red Fox	1	Snapshot USA - 2020	20:37:15	8:01:03	23:45:00	1425	1237	1207	481	451	Night	forest
MS_Forest_Starkville	Low	9/21/2019	0.414675	Virginia Opossum	1	Snapshot USA - 2019	20:38:27	8:22:36	23:45:00	1425	1238	1208	503	473	Night	forest
WY_Forest_Craighead_20	Low	9/11/2020	0.414675	Striped Skunk	1	Snapshot USA - 2020	20:40:58	7:58:52	23:45:00	1425	1241	1211	479	449	Night	forest
WI_Forest_Whitewater	High	9/10/2019	0.414675	Northern Raccoon	1	Snapshot USA - 2019	20:47:26	8:04:29	23:45:00	1425	1247	1217	484	454	Night	forest
WI_Forest_Whitewater	High	9/10/2019	0.414675	Red Fox	1	Snapshot USA - 2019	20:47:26	8:04:29	23:45:00	1425	1247	1217	484	454	Night	forest
OR_Forest_Starkey_Experimental_Forest	Low	9/24/2019	0.414675	Coyote	1	Snapshot USA - 2019	20:50:29	8:44:42	23:45:00	1425	1250	1220	525	495	Night	forest
CA_Forest_Sierra Nevada	Low	9/21/2019	0.414675	Gray Fox	1	Snapshot USA - 2019	20:59:34	8:46:51	23:45:00	1425	1260	1230	527	497	Night	forest
CA_Riparian_San_Joaquin	Med	9/17/2019	0.414675	Striped Skunk	1	Snapshot USA - 2019	21:06:18	8:44:24	23:45:00	1425	1266	1236	524	494	Night	forest
NC_Burke County	Low	11/16/2019	0.414384	Gray Fox	1	Snapshot USA - 2019	17:11:06	6:56:39	23:44:00	1424	1031	1001	417	387	Night	grassland
NY_Forest_Black_Rock	Low	10/13/2019	0.414384	Virginia Opossum	1	Snapshot USA - 2019	17:20:39	6:06:30	23:44:00	1424	1041	1011	367	337	Night	forest
DC_Urban_MH_Sites_20	High	10/18/2020	0.414384	Virginia Opossum	1	Snapshot USA - 2020	17:26:27	6:22:04	23:44:00	1424	1046	1016	382	352	Night	forest
OH_Forest_Huston-Brumbaugh Nature Center	Low	10/23/2019	0.414384	Northern Raccoon	1	Snapshot USA - 2019	17:34:26	6:45:17	23:44:00	1424	1054	1024	405	375	Night	forest
OH_Forest_Huston-Brumbaugh Nature Center	Low	10/18/2019	0.414384	Northern Raccoon	1	Snapshot USA - 2019	17:41:43	6:39:43	23:44:00	1424	1062	1032	400	370	Night	forest
SC_Forest_Piedmont	Low	10/27/2019	0.414384	Coyote	1	Snapshot USA - 2019	17:42:53	6:44:35	23:44:00	1424	1063	1033	405	375	Night	forest
DC_Urban_HL_Sites_20	High	10/1/2020	0.414384	Northern Raccoon	1	Snapshot USA - 2020	17:52:10	6:05:44	23:44:00	1424	1072	1042	366	336	Night	forest
NC_Forest_WCU_20	Low	10/14/2020	0.414384	Virginia Opossum	1	Snapshot USA - 2020	18:00:01	6:39:40	23:44:00	1424	1080	1050	400	370	Night	grassland
VA_Forest_Richmond(rural)_20	Med	9/23/2020	0.414384	Northern Raccoon	1	Snapshot USA - 2020	18:07:25	6:00:55	23:44:00	1424	1087	1057	361	331	Night	forest
GA_Forest_Ceylon_20	Low	10/5/2020	0.414384	Virginia Opossum	1	Snapshot USA - 2020	18:07:55	6:24:01	23:44:00	1424	1088	1058	384	354	Night	forest
GA_Forest_Carrollton_20	High	10/15/2020	0.414384	Gray Fox	1	Snapshot USA - 2020	18:07:43	6:46:28	23:44:00	1424	1088	1058	406	376	Night	forest
IL_Anthropogenic_Aurora_20	High	10/17/2020	0.414384	Striped Skunk	1	Snapshot USA - 2020	18:10:04	7:09:31	23:44:00	1424	1090	1060	430	400	Night	forest
MI_Forest_Kellogg	Low	10/6/2019	0.414384	Northern Raccoon	1	Snapshot USA - 2019	18:17:04	6:45:18	23:44:00	1424	1097	1067	405	375	Night	forest
MD_Forest_Baltimore	High	9/15/2019	0.414384	Northern Raccoon	1	Snapshot USA - 2019	18:17:46	5:48:57	23:44:00	1424	1098	1068	349	319	Night	forest
DC_Urban_ML_Sites_20	High	9/14/2020	0.414384	Northern Raccoon	1	Snapshot USA - 2020	18:19:14	5:50:08	23:44:00	1424	1099	1069	350	320	Night	forest
MO_Anthropogenic_University_of_Missouri_20	Med	10/25/2020	0.414384	Northern Raccoon	1	Snapshot USA - 2020	18:19:55	7:32:35	23:44:00	1424	1100	1070	453	423	Night	forest
FL_Key Largo 2019	Med	9/19/2019	0.414384	Northern Raccoon	1	Snapshot USA - 2019	18:23:17	6:10:10	23:44:00	1424	1103	1073	370	340	Night	forest
IL_Grassland_Nachusa_Grasslands	Med	10/12/2019	0.414384	Northern Raccoon	1	Snapshot USA - 2019	18:22:50	7:06:59	23:44:00	1424	1103	1073	427	397	Night	grassland
MI_Forest_Kellogg	Low	10/1/2019	0.414384	Northern Raccoon	1	Snapshot USA - 2019	18:25:46	6:39:47	23:44:00	1424	1106	1076	400	370	Night	forest
MO_Anthropogenic_University_of_Missouri	Med	10/8/2019	0.414384	Northern Raccoon	1	Snapshot USA - 2019	18:45:07	7:14:33	23:44:00	1424	1125	1095	435	405	Night	forest
MO_Anthropogenic_University_of_Missouri	Med	10/7/2019	0.414384	Northern Raccoon	1	Snapshot USA - 2019	18:46:40	7:13:36	23:44:00	1424	1127	1097	434	404	Night	forest
IL_Forest_Urbana	Med	9/24/2019	0.414384	Northern Raccoon	1	Snapshot USA - 2019	18:48:54	6:43:02	23:44:00	1424	1129	1099	403	373	Night	forest
NE_Grassland_Lincoln	Low	10/7/2019	0.414384	Northern Raccoon	1	Snapshot USA - 2019	19:01:57	7:30:53	23:44:00	1424	1142	1112	451	421	Night	grassland
TX_Grassland_Matador_20	Low	10/14/2020	0.414384	Coyote	1	Snapshot USA - 2020	19:09:31	7:47:20	23:44:00	1424	1150	1120	467	437	Night	grassland
IL_Forest_Urbana	Med	9/5/2019	0.414384	Northern Raccoon	1	Snapshot USA - 2019	19:20:37	6:25:16	23:44:00	1424	1161	1131	385	355	Night	forest
KS_Forest_Pittsburg_20	High	9/16/2020	0.414384	Virginia Opossum	1	Snapshot USA - 2020	19:26:26	7:03:23	23:44:00	1424	1166	1136	423	393	Night	forest
KS_Forest_Pittsburg_20	High	9/16/2020	0.414384	Virginia Opossum	1	Snapshot USA - 2020	19:26:26	7:03:23	23:44:00	1424	1166	1136	423	393	Night	forest
TX_Grassland_Matador_20	Low	9/21/2020	0.414384	Coyote	1	Snapshot USA - 2020	19:40:55	7:30:28	23:44:00	1424	1181	1151	450	420	Night	grassland
SD_Shelterbelt_and_Grassland_Brookings_20	Med	9/10/2020	0.414384	Northern Raccoon	2	Snapshot USA - 2020	19:48:33	7:02:25	23:44:00	1424	1189	1159	422	392	Night	grassland
IA_Anthropogenic_Ames_20	Med	8/29/2020	0.414384	Northern Raccoon	1	Snapshot USA - 2020	19:54:37	6:38:40	23:44:00	1424	1195	1165	399	369	Night	forest
CA_Riparian_San_Joaquin	Med	10/10/2019	0.414384	Northern Raccoon	1	Snapshot USA - 2019	20:31:46	9:03:23	23:44:00	1424	1232	1202	543	513	Night	forest
UT_Desert_Cottonwood_Canyon_Road_20	Low	9/15/2020	0.414384	Coyote	1	Snapshot USA - 2020	20:43:12	8:18:05	23:44:00	1424	1243	1213	498	468	Night	grassland
WA_forest_Seattle_20	High	9/19/2020	0.414384	Coyote	1	Snapshot USA - 2020	21:14:22	8:53:57	23:44:00	1424	1274	1244	534	504	Night	forest
UT_Desert_Wasatch	High	10/10/2019	0.414093	Northern Raccoon	1	Snapshot USA - 2019	17:17:57	5:56:20	23:43:00	1423	1038	1008	356	326	Night	forest
OH_Forest_Huston-Brumbaugh Nature Center	Low	10/30/2019	0.414093	Northern Raccoon	1	Snapshot USA - 2019	17:25:05	6:53:23	23:43:00	1423	1045	1015	413	383	Night	forest
MA_Forest_Grafton	High	9/30/2019	0.414093	Northern Raccoon	1	Snapshot USA - 2019	17:32:39	5:43:34	23:43:00	1423	1053	1023	344	314	Night	forest
VA_Forest_Richmond(suburban)_20	High	10/11/2020	0.414093	Northern Raccoon	1	Snapshot USA - 2020	17:39:41	6:16:06	23:43:00	1423	1060	1030	376	346	Night	forest
VA_Forest_Richmond(rural)	Med	10/12/2019	0.414093	Northern Raccoon	1	Snapshot USA - 2019	17:40:42	6:19:48	23:43:00	1423	1061	1031	380	350	Night	forest
VA_Forest_Richmond(rural)_20	Med	10/10/2020	0.414093	Virginia Opossum	1	Snapshot USA - 2020	17:41:37	6:15:42	23:43:00	1423	1062	1032	376	346	Night	forest
FL_KeyLargo_20	Med	10/28/2020	0.414093	Northern Raccoon	1	Snapshot USA - 2020	17:44:13	6:28:02	23:43:00	1423	1064	1034	388	358	Night	forest
NC_Surry County	Med	10/17/2019	0.414093	Striped Skunk	1	Snapshot USA - 2019	17:46:39	6:32:57	23:43:00	1423	1067	1037	393	363	Night	forest
DE_Forest_Wilmington_20	High	9/30/2020	0.414093	Red Fox	1	Snapshot USA - 2020	17:47:51	5:59:20	23:43:00	1423	1068	1038	359	329	Night	forest
DE_Forest_Wilmington_20	High	9/30/2020	0.414093	Red Fox	1	Snapshot USA - 2020	17:47:51	5:59:20	23:43:00	1423	1068	1038	359	329	Night	forest
FL_Forest_Melrose	Low	10/15/2019	0.414093	Virginia Opossum	1	Snapshot USA - 2019	17:56:07	6:20:46	23:43:00	1423	1076	1046	381	351	Night	forest
AL_Forest_Auburn	Med	10/28/2019	0.414093	Northern Raccoon	1	Snapshot USA - 2019	17:56:46	6:57:06	23:43:00	1423	1077	1047	417	387	Night	forest
OH_Forest_G_Cubed_Ranch_20	Low	10/5/2020	0.414093	Virginia Opossum	1	Snapshot USA - 2020	18:01:30	6:26:15	23:43:00	1423	1082	1052	386	356	Night	forest
AL_Forest_Auburn	Med	10/20/2019	0.414093	Virginia Opossum	1	Snapshot USA - 2019	18:05:12	6:50:38	23:43:00	1423	1085	1055	411	381	Night	forest
MA_Forest_Bridgewater_State_University	High	9/6/2019	0.414093	Coyote	1	Snapshot USA - 2019	18:11:51	5:15:44	23:43:00	1423	1092	1062	316	286	Night	forest
NY_Anthropogenic_NYC_20	High	9/9/2020	0.414093	Coyote	1	Snapshot USA - 2020	18:16:25	5:32:09	23:43:00	1423	1096	1066	332	302	Night	desert
NC_Forest_Yarnall_Knob_20	Med	9/28/2020	0.414093	Northern Raccoon	1	Snapshot USA - 2020	18:15:49	6:20:48	23:43:00	1423	1096	1066	381	351	Night	grassland
IA_Anthropogenic_Ames_20	Med	10/24/2020	0.414093	Northern Raccoon	1	Snapshot USA - 2020	18:19:58	7:39:13	23:43:00	1423	1100	1070	459	429	Night	forest
NC_Forest_Yarnall_Knob_20	Med	9/24/2020	0.414093	Red Fox	1	Snapshot USA - 2020	18:21:48	6:17:40	23:43:00	1423	1102	1072	378	348	Night	grassland
IA_Anthropogenic_Ames_20	Med	10/23/2020	0.414093	Northern Raccoon	1	Snapshot USA - 2020	18:21:34	7:37:59	23:43:00	1423	1102	1072	458	428	Night	forest
DE_Forest_Wilmington	High	9/9/2019	0.414093	Red Fox	1	Snapshot USA - 2019	18:23:31	5:39:01	23:43:00	1423	1104	1074	339	309	Night	forest
NC_Schenck 2019:Large Forest	Med	9/14/2019	0.414093	Coyote	2	Snapshot USA - 2019	18:26:09	5:57:54	23:43:00	1423	1106	1076	358	328	Night	forest
IA_Anthropogenic_Ames	Med	10/17/2019	0.414093	Northern Raccoon	1	Snapshot USA - 2019	18:31:43	7:30:00	23:43:00	1423	1112	1082	450	420	Night	forest
DE_Forest_Wilmington	High	9/3/2019	0.414093	Virginia Opossum	1	Snapshot USA - 2019	18:33:40	5:34:09	23:43:00	1423	1114	1084	334	304	Night	forest
DC_Urban_LL_Sites_20	High	9/2/2020	0.414093	Virginia Opossum	1	Snapshot USA - 2020	18:38:19	5:39:38	23:43:00	1423	1118	1088	340	310	Night	forest
MO_Anthropogenic_University_of_Missouri	Med	10/13/2019	0.414093	Coyote	2	Snapshot USA - 2019	18:37:33	7:19:25	23:43:00	1423	1118	1088	439	409	Night	forest
SD_Shelterbelt_and_Grassland_Brookings_20	Med	10/17/2020	0.414093	Northern Raccoon	2	Snapshot USA - 2020	18:40:43	7:46:23	23:43:00	1423	1121	1091	466	436	Night	grassland
SD_Shelterbelt_and_Grassland_Brookings	Med	10/15/2019	0.414093	Northern Raccoon	1	Snapshot USA - 2019	18:45:21	7:42:54	23:43:00	1423	1125	1095	463	433	Night	grassland
OK_Grassland_Burneyville_20	Low	10/11/2020	0.414093	Coyote	1	Snapshot USA - 2020	19:00:57	7:32:13	23:43:00	1423	1141	1111	452	422	Night	grassland
OK_Grassland_Burneyville_20	Low	10/8/2020	0.414093	Northern Raccoon	1	Snapshot USA - 2020	19:04:51	7:29:55	23:43:00	1423	1145	1115	450	420	Night	grassland
OK_Grassland_Burneyville_20	Low	10/8/2020	0.414093	Northern Raccoon	1	Snapshot USA - 2020	19:04:50	7:29:54	23:43:00	1423	1145	1115	450	420	Night	grassland
OK_Grassland_Ardmore_20	Low	10/2/2020	0.414093	Coyote	1	Snapshot USA - 2020	19:12:53	7:25:33	23:43:00	1423	1153	1123	446	416	Night	grassland
OK_Grassland_Ardmore_20	Low	10/1/2020	0.414093	Virginia Opossum	1	Snapshot USA - 2020	19:14:24	7:24:58	23:43:00	1423	1154	1124	445	415	Night	grassland
AR_Grassland_Fayetteville	Med	9/18/2019	0.414093	Coyote	1	Snapshot USA - 2019	19:22:13	7:02:53	23:43:00	1423	1162	1132	423	393	Night	grassland
WA_forest_Seattle_20	High	11/19/2020	0.414093	Coyote	1	Snapshot USA - 2020	19:29:27	10:22:33	23:43:00	1423	1169	1139	623	593	Night	forest
SD_Shelterbelt_and_Grassland_Brookings_20	Med	9/18/2020	0.414093	Northern Raccoon	2	Snapshot USA - 2020	19:33:29	7:11:33	23:43:00	1423	1173	1143	432	402	Night	grassland
UT_Desert_Wasatch	High	10/30/2019	0.414093	Northern Raccoon	1	Snapshot USA - 2019	19:35:57	8:47:32	23:43:00	1423	1176	1146	528	498	Night	forest
TX_Grassland_Matador	Low	10/14/2019	0.414093	Northern Raccoon	1	Snapshot USA - 2019	19:50:46	8:38:27	23:43:00	1423	1191	1161	518	488	Night	grassland
CA_Forest_Sierra Nevada	Low	10/21/2019	0.414093	Gray Fox	1	Snapshot USA - 2019	20:15:38	9:13:19	23:43:00	1423	1216	1186	553	523	Night	forest
WY_Forest_Craighead_20	Low	9/16/2020	0.414093	Red Fox	1	Snapshot USA - 2020	20:31:45	8:04:24	23:43:00	1423	1232	1202	484	454	Night	forest
UT_SLC_20	High	9/18/2020	0.414093	Red Fox	1	Snapshot USA - 2020	20:32:38	8:12:53	23:43:00	1423	1233	1203	493	463	Night	forest
TX_Grassland_Matador	Low	9/18/2019	0.414093	Northern Raccoon	1	Snapshot USA - 2019	20:33:56	8:12:08	23:43:00	1423	1234	1204	492	462	Night	grassland
VA_Forest_Richmond(rural)	Med	10/27/2019	0.413802	Virginia Opossum	1	Snapshot USA - 2019	17:20:05	6:35:12	23:42:00	1422	1040	1010	395	365	Night	forest
DC_HF Sites	High	11/3/2019	0.413802	Red Fox	1	Snapshot USA - 2019	17:37:40	6:45:09	23:42:00	1422	1058	1028	405	375	Night	forest
NY_Anthropogenic_NYC_20	High	9/30/2020	0.413802	Northern Raccoon	1	Snapshot USA - 2020	17:40:33	5:52:41	23:42:00	1422	1061	1031	353	323	Night	desert
DC_HF Sites	High	10/30/2019	0.413802	Red Fox	1	Snapshot USA - 2019	17:41:05	6:41:51	23:42:00	1422	1061	1031	402	372	Night	forest
NC_Alamance County	Med	10/16/2019	0.413802	Bobcat	1	Snapshot USA - 2019	17:41:55	6:25:48	23:42:00	1422	1062	1032	386	356	Night	grassland
DC_Urban_HL_Sites_20	High	10/1/2020	0.413802	Northern Raccoon	1	Snapshot USA - 2020	17:52:10	6:05:44	23:42:00	1422	1072	1042	366	336	Night	forest
FL_KeyLargo_20	Med	10/15/2020	0.413802	Virginia Opossum	1	Snapshot USA - 2020	17:55:21	6:21:04	23:42:00	1422	1075	1045	381	351	Night	forest
NC_Forest_WCU_20	Low	10/14/2020	0.413802	Virginia Opossum	1	Snapshot USA - 2020	18:00:01	6:39:40	23:42:00	1422	1080	1050	400	370	Night	grassland
DC_Urban_HH_Sites_20	High	9/25/2020	0.413802	Northern Raccoon	1	Snapshot USA - 2020	18:01:50	6:00:18	23:42:00	1422	1082	1052	360	330	Night	forest
DE_Forest_Wilmington_20	High	9/21/2020	0.413802	Northern Raccoon	1	Snapshot USA - 2020	18:03:05	5:51:19	23:42:00	1422	1083	1053	351	321	Night	forest
PA_Forest_Gettysburg_College_20	Med	9/16/2020	0.413802	Northern Raccoon	1	Snapshot USA - 2020	18:17:19	5:52:34	23:42:00	1422	1097	1067	353	323	Night	forest
OH_Forest_Huston-Brumbaugh Nature Center	Low	9/26/2019	0.413802	Northern Raccoon	1	Snapshot USA - 2019	18:17:19	6:16:46	23:42:00	1422	1097	1067	377	347	Night	forest
IN_Forest_Purdue_Lugar_20	Med	10/4/2020	0.413802	Northern Raccoon	1	Snapshot USA - 2020	18:26:19	6:48:54	23:42:00	1422	1106	1076	409	379	Night	forest
DC_Urban_ML_Sites_20	High	9/9/2020	0.413802	Virginia Opossum	1	Snapshot USA - 2020	18:27:25	5:45:50	23:42:00	1422	1107	1077	346	316	Night	forest
MO_Anthropogenic_University_of_Missouri	Med	10/19/2019	0.413802	Northern Raccoon	1	Snapshot USA - 2019	18:28:56	7:25:30	23:42:00	1422	1109	1079	446	416	Night	forest
UT_Desert_Wasatch	High	10/15/2019	0.413802	Red Fox	1	Snapshot USA - 2019	18:32:36	7:05:07	23:42:00	1422	1113	1083	425	395	Night	forest
IL_Forest_Urbana_20	Med	9/26/2020	0.413802	Northern Raccoon	1	Snapshot USA - 2020	18:44:24	6:45:45	23:42:00	1422	1124	1094	406	376	Night	forest
TX_Grassland_Matador_20	Low	10/22/2020	0.413802	Coyote	1	Snapshot USA - 2020	19:00:01	7:54:00	23:42:00	1422	1140	1110	474	444	Night	grassland
LA_Forest_Hammond_20	High	9/18/2020	0.413802	Northern Raccoon	1	Snapshot USA - 2020	19:04:55	6:49:32	23:42:00	1422	1145	1115	410	380	Night	forest
IL_Forest_Urbana_20	Med	9/13/2020	0.413802	Northern Raccoon	2	Snapshot USA - 2020	19:06:09	6:33:25	23:42:00	1422	1146	1116	393	363	Night	forest
LA_Forest_Hammond	High	9/18/2019	0.413802	Northern Raccoon	1	Snapshot USA - 2019	19:05:52	6:49:08	23:42:00	1422	1146	1116	409	379	Night	forest
IL_Forest_Urbana	Med	9/13/2019	0.413802	Red Fox	1	Snapshot USA - 2019	19:07:26	6:32:46	23:42:00	1422	1147	1117	393	363	Night	forest
IA_Anthropogenic_Ames_20	Med	9/22/2020	0.413802	Virginia Opossum	1	Snapshot USA - 2020	19:12:55	7:03:29	23:42:00	1422	1153	1123	423	393	Night	forest
OK_Grassland_Ardmore_20	Low	9/24/2020	0.413802	Northern Raccoon	1	Snapshot USA - 2020	19:24:03	7:19:54	23:42:00	1422	1164	1134	440	410	Night	grassland
SD_Shelterbelt_and_Grassland_Brookings_20	Med	9/20/2020	0.413802	Northern Raccoon	1	Snapshot USA - 2020	19:29:44	7:13:53	23:42:00	1422	1170	1140	434	404	Night	grassland
UT_Desert_Red_Cliffs	Low	10/24/2019	0.413802	Gray Fox	1	Snapshot USA - 2019	19:36:05	8:49:33	23:42:00	1422	1176	1146	530	500	Night	desert
UT_Desert_Wasatch	High	10/19/2019	0.413802	Northern Raccoon	1	Snapshot USA - 2019	19:48:31	8:37:28	23:42:00	1422	1189	1159	517	487	Night	forest
MS_Forest_Starkville	Low	9/23/2019	0.413802	Virginia Opossum	1	Snapshot USA - 2019	20:34:24	8:25:12	23:42:00	1422	1234	1204	505	475	Night	forest
NY_Forest_Albany_Pine_Bush_20	High	10/21/2020	0.413511	Coyote	1	Snapshot USA - 2020	17:04:48	6:17:25	23:41:00	1421	1025	995	377	347	Night	forest
UT_Desert_Wasatch	High	10/10/2019	0.413511	Northern Raccoon	1	Snapshot USA - 2019	17:17:57	5:56:20	23:41:00	1421	1038	1008	356	326	Night	forest
NY_Anthropogenic_NYC_20	High	10/14/2020	0.413511	Virginia Opossum	1	Snapshot USA - 2020	17:17:53	6:07:27	23:41:00	1421	1038	1008	367	337	Night	desert
MA_Forest_Bridgewater_State_University_20	High	9/29/2020	0.413511	Northern Raccoon	1	Snapshot USA - 2020	17:30:13	5:40:16	23:41:00	1421	1050	1020	340	310	Night	forest
NY_Forest_St_Lawrence_University	Low	9/27/2019	0.413511	Virginia Opossum	1	Snapshot USA - 2019	17:51:13	5:54:15	23:41:00	1421	1071	1041	354	324	Night	forest
OH_Forest_Huston-Brumbaugh Nature Center	Low	10/8/2019	0.413511	Virginia Opossum	1	Snapshot USA - 2019	17:57:20	6:28:58	23:41:00	1421	1077	1047	389	359	Night	forest
OH_Forest_Huston-Brumbaugh Nature Center_20	Low	10/7/2020	0.413511	Northern Raccoon	1	Snapshot USA - 2020	17:57:42	6:28:40	23:41:00	1421	1078	1048	389	359	Night	forest
MA_Forest_Amherst	High	9/17/2019	0.413511	Northern Raccoon	1	Snapshot USA - 2019	17:58:53	5:32:58	23:41:00	1421	1079	1049	333	303	Night	forest
DE_Forest_Wilmington_20	High	9/22/2020	0.413511	Red Fox	1	Snapshot USA - 2020	18:01:13	5:52:02	23:41:00	1421	1081	1051	352	322	Night	forest
NC_Dare County	Med	10/5/2019	0.413511	Virginia Opossum	1	Snapshot USA - 2019	18:03:18	6:22:40	23:41:00	1421	1083	1053	383	353	Night	grassland
MD_Forest_Baltimore	High	9/22/2019	0.413511	Northern Raccoon	1	Snapshot USA - 2019	18:06:25	5:55:23	23:41:00	1421	1086	1056	355	325	Night	forest
MI_Forest_Kellogg	Low	10/5/2019	0.413511	Virginia Opossum	1	Snapshot USA - 2019	18:18:47	6:44:10	23:41:00	1421	1099	1069	404	374	Night	forest
MA_Forest_Amherst	High	9/4/2019	0.413511	Virginia Opossum	1	Snapshot USA - 2019	18:21:50	5:19:31	23:41:00	1421	1102	1072	320	290	Night	forest
KS_Forest_Pittsburg_20	High	10/30/2020	0.413511	Virginia Opossum	1	Snapshot USA - 2020	18:23:58	7:43:09	23:41:00	1421	1104	1074	463	433	Night	forest
KS_Forest_Pittsburg_20	High	10/30/2020	0.413511	Virginia Opossum	1	Snapshot USA - 2020	18:23:58	7:43:09	23:41:00	1421	1104	1074	463	433	Night	forest
OH_Forest_G_Cubed_Ranch_20	Low	9/21/2020	0.413511	Virginia Opossum	1	Snapshot USA - 2020	18:24:36	6:12:47	23:41:00	1421	1105	1075	373	343	Night	forest
MO_Anthropogenic_University_of_Missouri	Med	10/22/2019	0.413511	Northern Raccoon	1	Snapshot USA - 2019	18:24:50	7:28:37	23:41:00	1421	1105	1075	449	419	Night	forest
NC_Surry County	Med	9/19/2019	0.413511	Coyote	1	Snapshot USA - 2019	18:26:03	6:08:47	23:41:00	1421	1106	1076	369	339	Night	forest
UT_Desert_Wasatch	High	10/18/2019	0.413511	Northern Raccoon	1	Snapshot USA - 2019	18:29:19	7:07:09	23:41:00	1421	1109	1079	427	397	Night	forest
FL_Key Largo 2019	Med	9/10/2019	0.413511	Northern Raccoon	1	Snapshot USA - 2019	18:33:08	6:06:56	23:41:00	1421	1113	1083	367	337	Night	forest
DC_Urban_LL_Sites_20	High	9/3/2020	0.413511	Virginia Opossum	1	Snapshot USA - 2020	18:36:46	5:40:31	23:41:00	1421	1117	1087	341	311	Night	forest
IL_Grassland_Nachusa_Grasslands	Med	10/3/2019	0.413511	Red Fox	1	Snapshot USA - 2019	18:38:05	6:57:20	23:41:00	1421	1118	1088	417	387	Night	grassland
IL_Anthropogenic_Aurora_20	High	9/29/2020	0.413511	Northern Raccoon	1	Snapshot USA - 2020	18:39:45	6:49:48	23:41:00	1421	1120	1090	410	380	Night	forest
UT_Desert_Wasatch	High	10/5/2019	0.413511	Northern Raccoon	1	Snapshot USA - 2019	18:44:20	6:58:47	23:41:00	1421	1124	1094	419	389	Night	forest
OH_Forest_Huston-Brumbaugh Nature Center	Low	9/4/2019	0.413511	Northern Raccoon	1	Snapshot USA - 2019	18:54:34	5:55:19	23:41:00	1421	1135	1105	355	325	Night	forest
IL_Forest_Urbana	Med	9/15/2019	0.413511	Northern Raccoon	1	Snapshot USA - 2019	19:04:00	6:34:33	23:41:00	1421	1144	1114	395	365	Night	forest
IN_Forest_Purdue_PWA_Martell_20	Low	9/7/2020	0.413511	Northern Raccoon	1	Snapshot USA - 2020	19:11:52	6:23:07	23:41:00	1421	1152	1122	383	353	Night	forest
TX_Forest_Caesar_Kleberg_20	Low	10/5/2020	0.413511	Virginia Opossum	1	Snapshot USA - 2020	19:13:17	7:25:37	23:41:00	1421	1153	1123	446	416	Night	forest
IL_Forest_Urbana	Med	9/6/2019	0.413511	Northern Raccoon	1	Snapshot USA - 2019	19:18:59	6:26:12	23:41:00	1421	1159	1129	386	356	Night	forest
IL_Anthropogenic_Aurora_20	High	9/6/2020	0.413511	Red Fox	1	Snapshot USA - 2020	19:19:51	6:26:18	23:41:00	1421	1160	1130	386	356	Night	forest
TX_Grassland_Matador_20	Low	10/6/2020	0.413511	Coyote	1	Snapshot USA - 2020	19:20:15	7:41:23	23:41:00	1421	1160	1130	461	431	Night	grassland
MI_Forest_Upper_Peninsula_3_20	Low	9/2/2020	0.413511	Coyote	1	Snapshot USA - 2020	19:33:07	6:18:48	23:41:00	1421	1173	1143	379	349	Night	forest
KS_Forest_Pittsburg_20	High	9/4/2020	0.413511	Virginia Opossum	1	Snapshot USA - 2020	19:44:41	6:53:25	23:41:00	1421	1185	1155	413	383	Night	forest
KS_Forest_Pittsburg_20	High	9/4/2020	0.413511	Virginia Opossum	1	Snapshot USA - 2020	19:44:41	6:53:25	23:41:00	1421	1185	1155	413	383	Night	forest
WA_Forest_Seattle_Urban_Carnivores	High	9/11/2019	0.413511	Northern Raccoon	3	Snapshot USA - 2019	19:48:00	7:02:38	23:41:00	1421	1188	1158	423	393	Night	forest
TX_Forest_Caesar_Kleberg_20	Low	9/3/2020	0.413511	Virginia Opossum	1	Snapshot USA - 2020	19:49:05	7:12:30	23:41:00	1421	1189	1159	433	403	Night	forest
OR_Forest_Oregon_State_University_20	Low	10/6/2020	0.413511	Virginia Opossum	1	Snapshot USA - 2020	20:46:20	9:19:26	23:41:00	1421	1246	1216	559	529	Night	forest
UT_SLC_20	High	9/9/2020	0.413511	Red Fox	1	Snapshot USA - 2020	20:47:47	8:04:11	23:41:00	1421	1248	1218	484	454	Night	forest
CA_Forest_Pepperwood_Preserve_20	Low	10/4/2020	0.413511	Striped Skunk	1	Snapshot USA - 2020	20:50:06	9:11:11	23:41:00	1421	1250	1220	551	521	Night	forest
CA_Forest_Pepperwood_Preserve_20	Low	9/2/2020	0.413511	Striped Skunk	1	Snapshot USA - 2020	21:40:47	8:42:55	23:41:00	1421	1301	1271	523	493	Night	forest
PA_Wetlands_Crum_Woods	High	11/6/2019	0.41322	Northern Raccoon	2	Snapshot USA - 2019	16:55:44	6:36:57	23:40:00	1420	1016	986	397	367	Night	forest
VA_Forest_Richmond(suburban)_20	High	10/21/2020	0.41322	Northern Raccoon	1	Snapshot USA - 2020	17:26:02	6:25:38	23:40:00	1420	1046	1016	386	356	Night	forest
DC_Urban_HL_Sites_20	High	10/18/2020	0.41322	Northern Raccoon	1	Snapshot USA - 2020	17:26:41	6:22:20	23:40:00	1420	1047	1017	382	352	Night	forest
DE_Forest_Wilmington	High	10/6/2019	0.41322	Northern Raccoon	1	Snapshot USA - 2019	17:39:24	6:04:25	23:40:00	1420	1059	1029	364	334	Night	forest
CT_Forest_Storrs_20	Med	9/24/2020	0.41322	Northern Raccoon	1	Snapshot USA - 2020	17:44:04	5:40:06	23:40:00	1420	1064	1034	340	310	Night	forest
NC_Forest_Alligator_River_NWR_20	Low	10/2/2020	0.41322	Bobcat	1	Snapshot USA - 2020	17:47:02	6:00:50	23:40:00	1420	1067	1037	361	331	Night	grassland
AL_Forest_Auburn_20	Med	11/3/2020	0.41322	Virginia Opossum	1	Snapshot USA - 2020	17:50:40	7:02:54	23:40:00	1420	1071	1041	423	393	Night	forest
FL_KeyLargo_20	Med	10/16/2020	0.41322	Virginia Opossum	1	Snapshot USA - 2020	17:54:25	6:21:33	23:40:00	1420	1074	1044	382	352	Night	forest
GA_Forest_Carrollton_20	High	10/20/2020	0.41322	Northern Raccoon	1	Snapshot USA - 2020	18:01:54	6:50:35	23:40:00	1420	1082	1052	411	381	Night	forest
OH_Forest_Huston-Brumbaugh Nature Center_20	Low	10/4/2020	0.41322	Virginia Opossum	1	Snapshot USA - 2020	18:02:39	6:25:35	23:40:00	1420	1083	1053	386	356	Night	forest
MA_Forest_Amherst	High	9/14/2019	0.41322	Virginia Opossum	1	Snapshot USA - 2019	18:04:21	5:29:56	23:40:00	1420	1084	1054	330	300	Night	forest
DC_Urban_HL_Sites_20	High	9/22/2020	0.41322	Northern Raccoon	4	Snapshot USA - 2020	18:06:43	5:57:38	23:40:00	1420	1087	1057	358	328	Night	forest
MI_Forest_Kellogg	Low	10/6/2019	0.41322	Northern Raccoon	1	Snapshot USA - 2019	18:17:03	6:45:16	23:40:00	1420	1097	1067	405	375	Night	forest
TN_Forest_Cheatham_20	Low	10/12/2020	0.41322	Virginia Opossum	1	Snapshot USA - 2020	18:17:33	6:54:12	23:40:00	1420	1098	1068	414	384	Night	forest
IA_Anthropogenic_Ames	Med	10/26/2019	0.41322	Northern Raccoon	1	Snapshot USA - 2019	18:18:16	7:40:39	23:40:00	1420	1098	1068	461	431	Night	forest
IL_Anthropogenic_Aurora_20	High	10/5/2020	0.41322	Northern Raccoon	1	Snapshot USA - 2020	18:29:30	6:56:12	23:40:00	1420	1110	1080	416	386	Night	forest
DC_Urban_ML_Sites_20	High	9/7/2020	0.41322	Virginia Opossum	1	Snapshot USA - 2020	18:30:35	5:44:05	23:40:00	1420	1111	1081	344	314	Night	forest
KS_Forest_Pittsburg_20	High	10/16/2020	0.41322	Virginia Opossum	1	Snapshot USA - 2020	18:41:26	7:29:25	23:40:00	1420	1121	1091	449	419	Night	forest
KS_Forest_Pittsburg_20	High	10/16/2020	0.41322	Virginia Opossum	1	Snapshot USA - 2020	18:41:26	7:29:25	23:40:00	1420	1121	1091	449	419	Night	forest
TX_Forest_Pineywoods_Angelina_20	Low	10/14/2020	0.41322	Northern Raccoon	1	Snapshot USA - 2020	18:49:19	7:22:52	23:40:00	1420	1129	1099	443	413	Night	forest
VA_Forest_SCBI_GEO	Low	9/5/2019	0.41322	Northern Raccoon	1	Snapshot USA - 2019	18:51:31	6:06:16	23:40:00	1420	1132	1102	366	336	Night	forest
TX_Grassland_Matador_20	Low	10/30/2020	0.41322	Coyote	1	Snapshot USA - 2020	18:52:05	8:01:28	23:40:00	1420	1132	1102	481	451	Night	grassland
SD_Shelterbelt_and_Grassland_Brookings_20	Med	10/7/2020	0.41322	Northern Raccoon	1	Snapshot USA - 2020	18:58:06	7:33:55	23:40:00	1420	1138	1108	454	424	Night	grassland
MO_Anthropogenic_University_of_Missouri_20	Med	9/24/2020	0.41322	Coyote	1	Snapshot USA - 2020	19:06:08	7:02:12	23:40:00	1420	1146	1116	422	392	Night	forest
TX_Grassland_Matador_20	Low	10/17/2020	0.41322	Coyote	1	Snapshot USA - 2020	19:06:22	7:50:13	23:40:00	1420	1146	1116	470	440	Night	grassland
MO_Anthropogenic_University_of_Missouri	Med	9/24/2019	0.41322	Northern Raccoon	1	Snapshot USA - 2019	19:07:20	7:01:32	23:40:00	1420	1147	1117	422	392	Night	forest
OK_Grassland_Burneyville_20	Low	9/30/2020	0.41322	Virginia Opossum	1	Snapshot USA - 2020	19:15:41	7:24:06	23:40:00	1420	1156	1126	444	414	Night	grassland
MO_Anthropogenic_University_of_Missouri	Med	9/18/2019	0.41322	Northern Raccoon	1	Snapshot USA - 2019	19:17:09	6:56:13	23:40:00	1420	1157	1127	416	386	Night	forest
MO_Anthropogenic_University_of_Missouri_20	Med	9/15/2020	0.41322	Virginia Opossum	1	Snapshot USA - 2020	19:20:48	6:54:12	23:40:00	1420	1161	1131	414	384	Night	forest
MO_Anthropogenic_University_of_Missouri_20	Med	9/13/2020	0.41322	Virginia Opossum	1	Snapshot USA - 2020	19:24:03	6:52:25	23:40:00	1420	1164	1134	412	382	Night	forest
TX_Grassland_Matador	Low	11/2/2019	0.41322	Northern Raccoon	1	Snapshot USA - 2019	19:24:29	9:00:03	23:40:00	1420	1164	1134	540	510	Night	grassland
CO_GrasslandOak_USAFA_20	Med	10/13/2020	0.41322	Striped Skunk	1	Snapshot USA - 2020	19:24:44	8:08:33	23:40:00	1420	1165	1135	489	459	Night	forest
SD_Shelterbelt_and_Grassland_Brookings_20	Med	9/17/2020	0.41322	Northern Raccoon	2	Snapshot USA - 2020	19:35:21	7:10:24	23:40:00	1420	1175	1145	430	400	Night	grassland
SD_Shelterbelt_and_Grassland_Brookings	Med	9/12/2019	0.41322	Northern Raccoon	1	Snapshot USA - 2019	19:46:19	7:03:59	23:40:00	1420	1186	1156	424	394	Night	grassland
MT_Roosevelt Ranch	Low	10/5/2019	0.41322	Coyote	1	Snapshot USA - 2019	20:07:10	8:25:50	23:40:00	1420	1207	1177	506	476	Night	grassland
MS_Forest_Starkville	Low	10/3/2019	0.41322	Northern Raccoon	1	Snapshot USA - 2019	20:14:20	8:38:19	23:40:00	1420	1214	1184	518	488	Night	forest
OH_Forest_Huston-Brumbaugh Nature Center	Low	10/27/2019	0.412929	Northern Raccoon	1	Snapshot USA - 2019	17:29:00	6:49:55	23:39:00	1419	1049	1019	410	380	Night	forest
NC_Forest_WCU_20	Low	10/31/2020	0.412929	Virginia Opossum	1	Snapshot USA - 2020	17:40:20	6:55:01	23:39:00	1419	1060	1030	415	385	Night	grassland
VA_Forest_Richmond(suburban)	High	10/12/2019	0.412929	Northern Raccoon	1	Snapshot USA - 2019	17:40:42	6:19:48	23:39:00	1419	1061	1031	380	350	Night	forest
AL_Forest_Auburn_20	Med	11/15/2020	0.412929	Virginia Opossum	1	Snapshot USA - 2020	17:42:22	7:13:45	23:39:00	1419	1062	1032	434	404	Night	forest
NY_Forest_St_Lawrence_University	Low	9/30/2019	0.412929	Northern Raccoon	1	Snapshot USA - 2019	17:45:48	5:57:59	23:39:00	1419	1066	1036	358	328	Night	forest
OH_Forest_Huston-Brumbaugh Nature Center	Low	10/14/2019	0.412929	Northern Raccoon	1	Snapshot USA - 2019	17:47:46	6:35:19	23:39:00	1419	1068	1038	395	365	Night	forest
DC_Urban_HH_Sites_20	High	9/25/2020	0.412929	Northern Raccoon	1	Snapshot USA - 2020	18:01:50	6:00:18	23:39:00	1419	1082	1052	360	330	Night	forest
MA_Forest_Amherst	High	9/14/2019	0.412929	Virginia Opossum	1	Snapshot USA - 2019	18:04:21	5:29:56	23:39:00	1419	1084	1054	330	300	Night	forest
NC_Anthropogenic_WCU_20	High	10/5/2020	0.412929	Striped Skunk	1	Snapshot USA - 2020	18:12:07	6:32:10	23:39:00	1419	1092	1062	392	362	Night	grassland
IL_Anthropogenic_Aurora_20	High	10/7/2020	0.412929	Northern Raccoon	1	Snapshot USA - 2020	18:26:09	6:58:21	23:39:00	1419	1106	1076	418	388	Night	forest
GA_Forest_Ceylon_20	Low	9/19/2020	0.412929	Northern Raccoon	1	Snapshot USA - 2020	18:28:26	6:14:42	23:39:00	1419	1108	1078	375	345	Night	forest
MO_Anthropogenic_University_of_Missouri_20	Med	10/15/2020	0.412929	Northern Raccoon	1	Snapshot USA - 2020	18:33:30	7:22:07	23:39:00	1419	1114	1084	442	412	Night	forest
MO_Anthropogenic_University_of_Missouri	Med	10/15/2019	0.412929	Coyote	1	Snapshot USA - 2019	18:34:34	7:21:21	23:39:00	1419	1115	1085	441	411	Night	forest
IL_Anthropogenic_Aurora_20	High	10/1/2020	0.412929	Northern Raccoon	1	Snapshot USA - 2020	18:36:19	6:51:56	23:39:00	1419	1116	1086	412	382	Night	forest
UT_Desert_Wasatch	High	10/8/2019	0.412929	Red Fox	1	Snapshot USA - 2019	18:40:42	7:00:37	23:39:00	1419	1121	1091	421	391	Night	forest
VA_Forest_Richmond(suburban)	High	8/26/2019	0.412929	Red Fox	1	Snapshot USA - 2019	18:54:37	5:37:19	23:39:00	1419	1135	1105	337	307	Night	forest
IL_Forest_Urbana_20	Med	9/17/2020	0.412929	Northern Raccoon	1	Snapshot USA - 2020	18:59:24	6:37:07	23:39:00	1419	1139	1109	397	367	Night	forest
IL_Anthropogenic_Aurora_20	High	9/18/2020	0.412929	Red Fox	1	Snapshot USA - 2020	18:59:00	6:38:30	23:39:00	1419	1139	1109	399	369	Night	forest
TX_Grassland_Matador_20	Low	10/17/2020	0.412929	Striped Skunk	1	Snapshot USA - 2020	19:06:12	7:50:05	23:39:00	1419	1146	1116	470	440	Night	grassland
MO_Anthropogenic_University_of_Missouri_20	Med	9/22/2020	0.412929	Virginia Opossum	1	Snapshot USA - 2020	19:09:25	7:00:26	23:39:00	1419	1149	1119	420	390	Night	forest
TX_Grassland_Matador_20	Low	10/6/2020	0.412929	Coyote	1	Snapshot USA - 2020	19:20:15	7:41:23	23:39:00	1419	1160	1130	461	431	Night	grassland
AR_Grassland_Fayetteville	Med	9/18/2019	0.412929	Coyote	1	Snapshot USA - 2019	19:22:13	7:02:53	23:39:00	1419	1162	1132	423	393	Night	grassland
MO_Anthropogenic_University_of_Missouri_20	Med	9/13/2020	0.412929	Virginia Opossum	1	Snapshot USA - 2020	19:24:03	6:52:25	23:39:00	1419	1164	1134	412	382	Night	forest
KS_Forest_Pittsburg	High	9/18/2019	0.412929	Virginia Opossum	1	Snapshot USA - 2019	19:24:28	7:04:25	23:39:00	1419	1164	1134	424	394	Night	forest
WA_forest_Seattle_20	High	11/19/2020	0.412929	Coyote	1	Snapshot USA - 2020	19:29:27	10:22:33	23:39:00	1419	1169	1139	623	593	Night	forest
TX_Grassland_GP_WMA_20	Low	9/23/2020	0.412929	Northern Raccoon	1	Snapshot USA - 2020	19:37:47	7:31:30	23:39:00	1419	1178	1148	452	422	Night	grassland
UT_Desert_Wasatch	High	10/27/2019	0.412929	Northern Raccoon	1	Snapshot USA - 2019	19:39:09	8:44:43	23:39:00	1419	1179	1149	525	495	Night	forest
WI_Forest_Whitewater	High	10/22/2019	0.412929	Virginia Opossum	1	Snapshot USA - 2019	19:39:04	8:47:06	23:39:00	1419	1179	1149	527	497	Night	forest
MO_Anthropogenic_University_of_Missouri_20	Med	8/24/2020	0.412929	Virginia Opossum	1	Snapshot USA - 2020	19:55:03	6:34:32	23:39:00	1419	1195	1165	395	365	Night	forest
WY_Forest_Craighead_20	Low	9/30/2020	0.412929	Red Fox	1	Snapshot USA - 2020	20:05:52	8:20:06	23:39:00	1419	1206	1176	500	470	Night	forest
CA_Riparian_San_Joaquin	Med	10/1/2019	0.412929	Bobcat	1	Snapshot USA - 2019	20:44:54	8:55:39	23:39:00	1419	1245	1215	536	506	Night	forest
UT_SLC_20	High	9/8/2020	0.412929	Red Fox	1	Snapshot USA - 2020	20:49:32	8:03:16	23:39:00	1419	1250	1220	483	453	Night	forest
DC_Urban_MH_Sites_20	High	10/18/2020	0.412638	Virginia Opossum	1	Snapshot USA - 2020	17:26:27	6:22:04	23:38:00	1418	1046	1016	382	352	Night	forest
OH_Forest_Huston-Brumbaugh Nature Center_20	Low	10/26/2020	0.412638	Northern Raccoon	1	Snapshot USA - 2020	17:29:21	6:49:36	23:38:00	1418	1049	1019	410	380	Night	forest
NJ_Forest_Rutgers	High	10/4/2019	0.412638	Northern Raccoon	1	Snapshot USA - 2019	17:37:26	5:58:03	23:38:00	1418	1057	1027	358	328	Night	grassland
DC_Urban_HL_Sites_20	High	10/5/2020	0.412638	Red Fox	1	Snapshot USA - 2020	17:45:55	6:09:31	23:38:00	1418	1066	1036	370	340	Night	forest
NC_Haywood County	Low	10/10/2019	0.412638	Northern Raccoon	1	Snapshot USA - 2019	17:50:54	6:21:07	23:38:00	1418	1071	1041	381	351	Night	forest
NC_Forest_Alligator_River_NWR_20	Low	9/28/2020	0.412638	Virginia Opossum	1	Snapshot USA - 2020	17:53:07	5:57:55	23:38:00	1418	1073	1043	358	328	Night	grassland
NY_Anthropogenic_NYC_20	High	9/22/2020	0.412638	Virginia Opossum	1	Snapshot USA - 2020	17:54:13	5:44:50	23:38:00	1418	1074	1044	345	315	Night	desert
FL_KeyLargo_20	Med	10/12/2020	0.412638	Virginia Opossum	1	Snapshot USA - 2020	17:58:01	6:19:32	23:38:00	1418	1078	1048	380	350	Night	forest
IN_Forest_Purdue_Lugar	Med	10/21/2019	0.412638	Northern Raccoon	1	Snapshot USA - 2019	18:01:17	7:06:03	23:38:00	1418	1081	1051	426	396	Night	forest
DE_Forest_Wilmington_20	High	9/21/2020	0.412638	Northern Raccoon	1	Snapshot USA - 2020	18:02:40	5:50:54	23:38:00	1418	1083	1053	351	321	Night	forest
VA_Forest_Richmond(rural)_20	Med	9/24/2020	0.412638	Northern Raccoon	1	Snapshot USA - 2020	18:05:51	6:01:46	23:38:00	1418	1086	1056	362	332	Night	forest
DE_Forest_Wilmington_20	High	9/15/2020	0.412638	Northern Raccoon	1	Snapshot USA - 2020	18:12:27	5:45:12	23:38:00	1418	1092	1062	345	315	Night	forest
CT_Forest_Storrs	Med	9/8/2019	0.412638	Virginia Opossum	1	Snapshot USA - 2019	18:13:20	5:23:01	23:38:00	1418	1093	1063	323	293	Night	forest
FL_KeyLargo_20	Med	9/27/2020	0.412638	Virginia Opossum	1	Snapshot USA - 2020	18:13:24	6:13:07	23:38:00	1418	1093	1063	373	343	Night	forest
NJ_Forest_Rutgers	High	9/12/2019	0.412638	Northern Raccoon	1	Snapshot USA - 2019	18:14:29	5:36:41	23:38:00	1418	1094	1064	337	307	Night	grassland
MO_Anthropogenic_University_of_Missouri_20	Med	10/20/2020	0.412638	Virginia Opossum	1	Snapshot USA - 2020	18:26:29	7:27:15	23:38:00	1418	1106	1076	447	417	Night	forest
KY_Forest_Marshall_County_20	Low	9/30/2020	0.412638	Gray Fox	1	Snapshot USA - 2020	18:39:58	6:49:58	23:38:00	1418	1120	1090	410	380	Night	forest
MO_Anthropogenic_University_of_Missouri_20	Med	10/7/2020	0.412638	Virginia Opossum	1	Snapshot USA - 2020	18:45:30	7:14:17	23:38:00	1418	1126	1096	434	404	Night	forest
IL_Forest_Urbana	Med	9/23/2019	0.412638	Northern Raccoon	1	Snapshot USA - 2019	18:50:35	6:42:06	23:38:00	1418	1131	1101	402	372	Night	forest
MO_Anthropogenic_University_of_Missouri_20	Med	10/3/2020	0.412638	Virginia Opossum	1	Snapshot USA - 2020	18:51:44	7:10:30	23:38:00	1418	1132	1102	431	401	Night	forest
OH_Forest_Huston-Brumbaugh Nature Center	Low	8/31/2019	0.412638	Northern Raccoon	1	Snapshot USA - 2019	19:01:06	5:51:27	23:38:00	1418	1141	1111	351	321	Night	forest
TX_Grassland_Abilene_20	Med	10/20/2020	0.412638	Northern Raccoon	1	Snapshot USA - 2020	19:02:22	7:48:24	23:38:00	1418	1142	1112	468	438	Night	grassland
IA_Anthropogenic_Ames_20	Med	9/23/2020	0.412638	Northern Raccoon	1	Snapshot USA - 2020	19:11:08	7:04:32	23:38:00	1418	1151	1121	425	395	Night	forest
TX_Forest_Caesar_Kleberg_20	Low	9/27/2020	0.412638	Virginia Opossum	1	Snapshot USA - 2020	19:22:06	7:22:09	23:38:00	1418	1162	1132	442	412	Night	forest
MS_Forest_Dahomey	Low	10/28/2019	0.412638	Northern Raccoon	1	Snapshot USA - 2019	19:28:44	9:13:22	23:38:00	1418	1169	1139	553	523	Night	forest
MS_Forest_Dahomey	Low	10/15/2019	0.412638	Northern Raccoon	1	Snapshot USA - 2019	19:51:18	8:54:41	23:38:00	1418	1191	1161	535	505	Night	forest
TX_Grassland_GP_WMA_20	Low	9/5/2020	0.412638	Coyote	1	Snapshot USA - 2020	20:04:28	7:17:53	23:38:00	1418	1204	1174	438	408	Night	grassland
CO_GrasslandOak_USAFA_20	Med	9/17/2020	0.412638	Coyote	1	Snapshot USA - 2020	20:05:57	7:44:29	23:38:00	1418	1206	1176	464	434	Night	forest
AZ_Grassland_Vermilion_Cliffs	Low	9/26/2019	0.412638	Striped Skunk	1	Snapshot USA - 2019	20:20:06	8:18:53	23:38:00	1418	1220	1190	499	469	Night	forest
AZ_Desert_McDowell_Sonoran_Preserve	Low	9/4/2019	0.412638	Bobcat	2	Snapshot USA - 2019	20:51:12	8:04:26	23:38:00	1418	1251	1221	484	454	Night	desert
CA_Forest_Sierra Nevada	Low	9/23/2019	0.412638	Gray Fox	1	Snapshot USA - 2019	20:56:26	8:48:28	23:38:00	1418	1256	1226	528	498	Night	forest
CA_Riparian_San_Joaquin	Med	9/15/2019	0.412638	Gray Fox	1	Snapshot USA - 2019	21:09:19	8:42:46	23:38:00	1418	1269	1239	523	493	Night	forest
CA_Riparian_San_Joaquin	Med	9/13/2019	0.412638	Striped Skunk	1	Snapshot USA - 2019	21:12:23	8:41:12	23:38:00	1418	1272	1242	521	491	Night	forest
DC_HF Sites	High	11/13/2019	0.412347	Red Fox	1	Snapshot USA - 2019	17:30:42	6:53:46	23:37:00	1417	1051	1021	414	384	Night	forest
AL_Forest_Auburn_20	Med	11/18/2020	0.412347	Virginia Opossum	1	Snapshot USA - 2020	17:40:52	7:16:29	23:37:00	1417	1061	1031	436	406	Night	forest
OH_Forest_Huston-Brumbaugh Nature Center	Low	10/17/2019	0.412347	Northern Raccoon	2	Snapshot USA - 2019	17:43:11	6:38:35	23:37:00	1417	1063	1033	399	369	Night	forest
IN_Forest_Purdue_Lugar_20	Med	10/16/2020	0.412347	Northern Raccoon	1	Snapshot USA - 2020	18:07:25	7:01:20	23:37:00	1417	1087	1057	421	391	Night	forest
IN_Forest_Purdue_PWA_Martell_20	Low	10/12/2020	0.412347	Northern Raccoon	1	Snapshot USA - 2020	18:13:54	6:57:32	23:37:00	1417	1094	1064	418	388	Night	forest
FL_Key Largo 2019	Med	9/26/2019	0.412347	Coyote	1	Snapshot USA - 2019	18:15:36	6:12:44	23:37:00	1417	1096	1066	373	343	Night	forest
SC_Forest_Piedmont	Low	9/30/2019	0.412347	Coyote	1	Snapshot USA - 2019	18:16:34	6:23:21	23:37:00	1417	1097	1067	383	353	Night	forest
VA_Forest_SCBI_GEO	Low	9/18/2019	0.412347	Northern Raccoon	1	Snapshot USA - 2019	18:18:41	5:57:43	23:37:00	1417	1099	1069	358	328	Night	forest
MO_Anthropogenic_University_of_Missouri_20	Med	10/24/2020	0.412347	Virginia Opossum	1	Snapshot USA - 2020	18:21:13	7:31:30	23:37:00	1417	1101	1071	452	422	Night	forest
WY_Grassland_Carbon_County	Low	9/17/2019	0.412347	Coyote	1	Snapshot USA - 2019	18:26:55	6:02:57	23:37:00	1417	1107	1077	363	333	Night	grassland
MO_Anthropogenic_University_of_Missouri_20	Med	10/16/2020	0.412347	Virginia Opossum	1	Snapshot USA - 2020	18:32:07	7:23:10	23:37:00	1417	1112	1082	443	413	Night	forest
UT_Desert_Wasatch	High	10/14/2019	0.412347	Northern Raccoon	1	Snapshot USA - 2019	18:33:43	7:04:27	23:37:00	1417	1114	1084	424	394	Night	forest
IL_Grassland_Nachusa_Grasslands	Med	10/4/2019	0.412347	Coyote	2	Snapshot USA - 2019	18:36:22	6:58:24	23:37:00	1417	1116	1086	418	388	Night	grassland
IL_Forest_Urbana	Med	9/29/2019	0.412347	Northern Raccoon	1	Snapshot USA - 2019	18:40:34	6:47:50	23:37:00	1417	1121	1091	408	378	Night	forest
IL_Forest_Urbana	Med	9/25/2019	0.412347	Northern Raccoon	1	Snapshot USA - 2019	18:47:14	6:44:00	23:37:00	1417	1127	1097	404	374	Night	forest
MO_Anthropogenic_University_of_Missouri	Med	10/7/2019	0.412347	Northern Raccoon	1	Snapshot USA - 2019	18:46:35	7:13:32	23:37:00	1417	1127	1097	434	404	Night	forest
MI_Forest_Upper_Peninsula	Low	9/19/2019	0.412347	Northern Raccoon	1	Snapshot USA - 2019	18:56:46	6:34:09	23:37:00	1417	1137	1107	394	364	Night	forest
IL_Anthropogenic_Aurora_20	High	9/18/2020	0.412347	Virginia Opossum	1	Snapshot USA - 2020	18:58:59	6:38:28	23:37:00	1417	1139	1109	398	368	Night	forest
SD_Shelterbelt_and_Grassland_Brookings	Med	10/4/2019	0.412347	Northern Raccoon	1	Snapshot USA - 2019	19:04:54	7:29:23	23:37:00	1417	1145	1115	449	419	Night	grassland
UT_Desert_Wasatch	High	9/11/2019	0.412347	Northern Raccoon	1	Snapshot USA - 2019	19:06:27	6:26:13	23:37:00	1417	1146	1116	386	356	Night	forest
TX_Forest_Caesar_Kleberg_20	Low	10/6/2020	0.412347	Virginia Opossum	1	Snapshot USA - 2020	19:12:15	7:26:06	23:37:00	1417	1152	1122	446	416	Night	forest
IL_Forest_Urbana	Med	9/6/2019	0.412347	Northern Raccoon	1	Snapshot USA - 2019	19:18:52	6:26:07	23:37:00	1417	1159	1129	386	356	Night	forest
WI_Forest_Whitewater_20	High	9/4/2020	0.412347	Red Fox	1	Snapshot USA - 2020	19:25:54	6:24:47	23:37:00	1417	1166	1136	385	355	Night	forest
WA_forest_Seattle_20	High	11/19/2020	0.412347	Coyote	1	Snapshot USA - 2020	19:29:27	10:22:33	23:37:00	1417	1169	1139	623	593	Night	forest
MI_Forest_Upper_Peninsula_3_20	Low	9/2/2020	0.412347	Coyote	1	Snapshot USA - 2020	19:33:07	6:18:48	23:37:00	1417	1173	1143	379	349	Night	forest
VA_Anthropogenic_Richmond	Med	10/19/2019	0.412347	Virginia Opossum	1	Snapshot USA - 2019	19:43:13	8:43:55	23:37:00	1417	1183	1153	524	494	Night	forest
TX_Grassland_Freeman_Center_20	Low	9/7/2020	0.412347	Coyote	1	Snapshot USA - 2020	19:48:37	7:13:58	23:37:00	1417	1189	1159	434	404	Night	grassland
TX_Grassland_Matador	Low	10/12/2019	0.412347	Northern Raccoon	1	Snapshot USA - 2019	19:53:53	8:36:18	23:37:00	1417	1194	1164	516	486	Night	grassland
MT_Arrow S Ranch	Low	10/6/2019	0.412347	Coyote	1	Snapshot USA - 2019	20:05:46	8:26:37	23:37:00	1417	1206	1176	507	477	Night	grassland
AZ_Desert_McDowell_Sonoran_Preserve	Low	10/7/2019	0.412347	Coyote	2	Snapshot USA - 2019	20:05:31	8:26:51	23:37:00	1417	1206	1176	507	477	Night	desert
MT_Roosevelt_Ranch_20	Low	10/2/2020	0.412347	Striped Skunk	1	Snapshot USA - 2020	20:08:53	8:33:16	23:37:00	1417	1209	1179	513	483	Night	grassland
UT_SLC_20	High	9/21/2020	0.412347	Red Fox	1	Snapshot USA - 2020	20:27:31	8:15:47	23:37:00	1417	1228	1198	496	466	Night	forest
UT_Desert_Wasatch	High	9/14/2019	0.412347	Red Fox	1	Snapshot USA - 2019	20:40:41	8:08:19	23:37:00	1417	1241	1211	488	458	Night	forest
CA_Riparian_San_Joaquin	Med	10/1/2019	0.412347	Coyote	1	Snapshot USA - 2019	20:44:55	8:55:41	23:37:00	1417	1245	1215	536	506	Night	forest
UT_Desert_Wasatch	High	10/11/2019	0.412056	Coyote	1	Snapshot USA - 2019	17:16:19	5:57:26	23:36:00	1416	1036	1006	357	327	Night	forest
NJ_Forest_Rutgers_20	High	10/13/2020	0.412056	Northern Raccoon	1	Snapshot USA - 2020	17:21:53	6:08:07	23:36:00	1416	1042	1012	368	338	Night	grassland
NY_Forest_Albany_Pine_Bush	High	9/28/2019	0.412056	Northern Raccoon	1	Snapshot USA - 2019	17:44:41	5:50:09	23:36:00	1416	1065	1035	350	320	Night	forest
OH_Forest_G_Cubed_Ranch_20	Low	10/10/2020	0.412056	Northern Raccoon	1	Snapshot USA - 2020	17:53:37	6:31:18	23:36:00	1416	1074	1044	391	361	Night	forest
VA_Forest_Richmond(rural)_20	Med	9/28/2020	0.412056	Northern Raccoon	1	Snapshot USA - 2020	17:59:39	6:05:09	23:36:00	1416	1080	1050	365	335	Night	forest
MA_Forest_Amherst	High	9/16/2019	0.412056	Northern Raccoon	1	Snapshot USA - 2019	18:00:46	5:32:00	23:36:00	1416	1081	1051	332	302	Night	forest
DE_Forest_Wilmington	High	9/17/2019	0.412056	Virginia Opossum	1	Snapshot USA - 2019	18:10:55	5:46:58	23:36:00	1416	1091	1061	347	317	Night	forest
SC_Bottomland_SREL_20	Low	10/2/2020	0.412056	Northern Raccoon	2	Snapshot USA - 2020	18:10:56	6:22:54	23:36:00	1416	1091	1061	383	353	Night	forest
NC_Surry County	Med	9/25/2019	0.412056	Northern Raccoon	1	Snapshot USA - 2019	18:18:17	6:14:46	23:36:00	1416	1098	1068	375	345	Night	forest
IN_Forest_Purdue_PWA_Martell	Low	10/7/2019	0.412056	Northern Raccoon	1	Snapshot USA - 2019	18:22:54	6:51:28	23:36:00	1416	1103	1073	411	381	Night	forest
MI_Forest_Kellogg	Low	10/2/2019	0.412056	Virginia Opossum	1	Snapshot USA - 2019	18:24:01	6:40:53	23:36:00	1416	1104	1074	401	371	Night	forest
UT_Desert_Wasatch	High	10/18/2019	0.412056	Northern Raccoon	1	Snapshot USA - 2019	18:29:19	7:07:09	23:36:00	1416	1109	1079	427	397	Night	forest
MO_Anthropogenic_University_of_Missouri_20	Med	10/13/2020	0.412056	Virginia Opossum	1	Snapshot USA - 2020	18:36:27	7:20:09	23:36:00	1416	1116	1086	440	410	Night	forest
MO_Anthropogenic_University_of_Missouri_20	Med	10/13/2020	0.412056	Virginia Opossum	1	Snapshot USA - 2020	18:36:27	7:20:09	23:36:00	1416	1116	1086	440	410	Night	forest
MO_Anthropogenic_University_of_Missouri_20	Med	10/13/2020	0.412056	Virginia Opossum	1	Snapshot USA - 2020	18:36:27	7:20:09	23:36:00	1416	1116	1086	440	410	Night	forest
OH_Forest_G_Cubed_Ranch_20	Low	9/1/2020	0.412056	Virginia Opossum	1	Snapshot USA - 2020	18:57:32	5:54:07	23:36:00	1416	1138	1108	354	324	Night	forest
IN_Forest_Purdue_PWA_Martell_20	Low	9/13/2020	0.412056	Northern Raccoon	1	Snapshot USA - 2020	19:01:51	6:28:49	23:36:00	1416	1142	1112	389	359	Night	forest
IL_Forest_Urbana	Med	9/16/2019	0.412056	Northern Raccoon	1	Snapshot USA - 2019	19:02:19	6:35:30	23:36:00	1416	1142	1112	396	366	Night	forest
IL_Forest_Urbana	Med	9/16/2019	0.412056	Northern Raccoon	1	Snapshot USA - 2019	19:02:19	6:35:30	23:36:00	1416	1142	1112	396	366	Night	forest
IA_Anthropogenic_Ames_20	Med	9/27/2020	0.412056	Virginia Opossum	1	Snapshot USA - 2020	19:04:01	7:08:42	23:36:00	1416	1144	1114	429	399	Night	forest
WA_Forest_Seattle_Urban_Carnivores	High	9/28/2019	0.412056	Virginia Opossum	1	Snapshot USA - 2019	19:16:00	7:22:15	23:36:00	1416	1156	1126	442	412	Night	forest
TX_Grassland_Matador_20	Low	10/6/2020	0.412056	Striped Skunk	1	Snapshot USA - 2020	19:20:00	7:41:11	23:36:00	1416	1160	1130	461	431	Night	grassland
CO_GrasslandOak_USAFA	Med	10/16/2019	0.412056	Striped Skunk	1	Snapshot USA - 2019	19:21:30	8:10:46	23:36:00	1416	1162	1132	491	461	Night	forest
KS_Forest_Pittsburg_20	High	9/18/2020	0.412056	Northern Raccoon	1	Snapshot USA - 2020	19:23:10	7:04:53	23:36:00	1416	1163	1133	425	395	Night	forest
KS_Forest_Pittsburg_20	High	9/18/2020	0.412056	Northern Raccoon	1	Snapshot USA - 2020	19:23:10	7:04:53	23:36:00	1416	1163	1133	425	395	Night	forest
SD_Shelterbelt_and_Grassland_Brookings_20	Med	9/23/2020	0.412056	Northern Raccoon	1	Snapshot USA - 2020	19:24:02	7:17:19	23:36:00	1416	1164	1134	437	407	Night	grassland
TN_Forest_Cheatham	Low	11/2/2019	0.412056	Bobcat	1	Snapshot USA - 2019	19:24:29	9:00:03	23:36:00	1416	1164	1134	540	510	Night	forest
IL_Anthropogenic_Aurora_20	High	8/31/2020	0.412056	Red Fox	1	Snapshot USA - 2020	19:29:57	6:20:11	23:36:00	1416	1170	1140	380	350	Night	forest
TX_Forest_Caesar_Kleberg_20	Low	9/20/2020	0.412056	Virginia Opossum	1	Snapshot USA - 2020	19:30:01	7:19:17	23:36:00	1416	1170	1140	439	409	Night	forest
MS_Forest_Starkville	Low	10/19/2019	0.412056	Northern Raccoon	1	Snapshot USA - 2019	19:44:02	9:00:20	23:36:00	1416	1184	1154	540	510	Night	forest
AZ_Desert_McDowell_Sonoran_Preserve	Low	10/9/2019	0.412056	Coyote	1	Snapshot USA - 2019	20:02:53	8:28:20	23:36:00	1416	1203	1173	508	478	Night	desert
TX_Grassland_Matador_20	Low	9/4/2020	0.412056	Striped Skunk	2	Snapshot USA - 2020	20:04:50	7:18:50	23:36:00	1416	1205	1175	439	409	Night	grassland
WA_forest_Seattle_20	High	10/18/2020	0.412056	Coyote	1	Snapshot USA - 2020	20:16:24	9:34:24	23:36:00	1416	1216	1186	574	544	Night	forest
TN_Forest_Cheatham	Low	9/23/2019	0.412056	Coyote	1	Snapshot USA - 2019	20:25:23	8:17:00	23:36:00	1416	1225	1195	497	467	Night	forest
UT_SLC_20	High	9/9/2020	0.412056	Red Fox	1	Snapshot USA - 2020	20:47:52	8:04:14	23:36:00	1416	1248	1218	484	454	Night	forest
CA_Forest_Pepperwood_Preserve	Low	9/12/2019	0.412056	Gray Fox	1	Snapshot USA - 2019	21:26:11	8:50:53	23:36:00	1416	1286	1256	531	501	Night	forest
NY_Anthropogenic_NYC_20	High	10/31/2020	0.411765	Virginia Opossum	1	Snapshot USA - 2020	16:54:07	6:26:50	23:35:00	1415	1014	984	387	357	Night	desert
MD_Forest_Baltimore	High	10/24/2019	0.411765	Northern Raccoon	1	Snapshot USA - 2019	17:17:10	6:26:17	23:35:00	1415	1037	1007	386	356	Night	forest
MA_Forest_Tufts_20	High	10/4/2020	0.411765	Northern Raccoon	1	Snapshot USA - 2020	17:24:19	5:48:37	23:35:00	1415	1044	1014	349	319	Night	forest
VA_Forest_Richmond(rural)	Med	10/23/2019	0.411765	Northern Raccoon	1	Snapshot USA - 2019	17:25:12	6:30:57	23:35:00	1415	1045	1015	391	361	Night	forest
PA_Wetlands_Crum_Woods	High	10/13/2019	0.411765	Northern Raccoon	1	Snapshot USA - 2019	17:27:13	6:10:29	23:35:00	1415	1047	1017	370	340	Night	forest
PA_Wetlands_Crum_Woods	High	10/7/2019	0.411765	Northern Raccoon	1	Snapshot USA - 2019	17:36:34	6:04:24	23:35:00	1415	1057	1027	364	334	Night	forest
NC_Burke County	Low	10/17/2019	0.411765	Coyote	2	Snapshot USA - 2019	17:46:39	6:33:03	23:35:00	1415	1067	1037	393	363	Night	grassland
FL_Key Largo 2019	Med	10/14/2019	0.411765	Northern Raccoon	2	Snapshot USA - 2019	17:57:03	6:20:17	23:35:00	1415	1077	1047	380	350	Night	forest
MI_Forest_Kellogg	Low	10/6/2019	0.411765	Northern Raccoon	1	Snapshot USA - 2019	18:17:03	6:45:17	23:35:00	1415	1097	1067	405	375	Night	forest
IA_Anthropogenic_Ames	Med	10/24/2019	0.411765	Northern Raccoon	1	Snapshot USA - 2019	18:21:06	7:38:13	23:35:00	1415	1101	1071	458	428	Night	forest
MI_Forest_Kellogg	Low	10/1/2019	0.411765	Northern Raccoon	1	Snapshot USA - 2019	18:25:45	6:39:46	23:35:00	1415	1106	1076	400	370	Night	forest
TN_Forest_Cheatham_20	Low	10/6/2020	0.411765	Coyote	1	Snapshot USA - 2020	18:25:59	6:49:11	23:35:00	1415	1106	1076	409	379	Night	forest
MO_Anthropogenic_University_of_Missouri_20	Med	10/19/2020	0.411765	Virginia Opossum	1	Snapshot USA - 2020	18:27:54	7:26:14	23:35:00	1415	1108	1078	446	416	Night	forest
SC_Forest_SREL_20	Low	9/19/2020	0.411765	Northern Raccoon	1	Snapshot USA - 2020	18:28:40	6:14:10	23:35:00	1415	1109	1079	374	344	Night	forest
MO_Anthropogenic_University_of_Missouri	Med	10/17/2019	0.411765	Virginia Opossum	1	Snapshot USA - 2019	18:31:40	7:23:23	23:35:00	1415	1112	1082	443	413	Night	forest
MO_Anthropogenic_University_of_Missouri_20	Med	10/16/2020	0.411765	Virginia Opossum	1	Snapshot USA - 2020	18:32:07	7:23:10	23:35:00	1415	1112	1082	443	413	Night	forest
SD_Shelterbelt_and_Grassland_Brookings	Med	10/15/2019	0.411765	Northern Raccoon	2	Snapshot USA - 2019	18:45:21	7:42:54	23:35:00	1415	1125	1095	463	433	Night	grassland
MO_Anthropogenic_University_of_Missouri	Med	10/7/2019	0.411765	Northern Raccoon	1	Snapshot USA - 2019	18:46:40	7:13:36	23:35:00	1415	1127	1097	434	404	Night	forest
MO_Anthropogenic_University_of_Missouri_20	Med	10/5/2020	0.411765	Virginia Opossum	1	Snapshot USA - 2020	18:48:36	7:12:23	23:35:00	1415	1129	1099	432	402	Night	forest
IL_Forest_Urbana	Med	9/20/2019	0.411765	Northern Raccoon	2	Snapshot USA - 2019	18:55:37	6:39:15	23:35:00	1415	1136	1106	399	369	Night	forest
MO_Anthropogenic_University_of_Missouri	Med	9/26/2019	0.411765	Virginia Opossum	1	Snapshot USA - 2019	19:04:04	7:03:19	23:35:00	1415	1144	1114	423	393	Night	forest
UT_Desert_Wasatch	High	9/12/2019	0.411765	Northern Raccoon	1	Snapshot USA - 2019	19:04:46	6:27:10	23:35:00	1415	1145	1115	387	357	Night	forest
IL_Anthropogenic_Aurora_20	High	9/12/2020	0.411765	Northern Raccoon	4	Snapshot USA - 2020	19:09:31	6:32:24	23:35:00	1415	1150	1120	392	362	Night	forest
WA_Forest_Seattle_Urban_Carnivores	High	10/1/2019	0.411765	Virginia Opossum	1	Snapshot USA - 2019	19:10:24	7:25:47	23:35:00	1415	1150	1120	446	416	Night	forest
IL_Forest_Urbana	Med	9/7/2019	0.411765	Red Fox	1	Snapshot USA - 2019	19:17:15	6:27:04	23:35:00	1415	1157	1127	387	357	Night	forest
TX_Forest_LBJ_National_Grasslands_20	Low	9/29/2020	0.411765	Virginia Opossum	1	Snapshot USA - 2020	19:19:01	7:25:03	23:35:00	1415	1159	1129	445	415	Night	forest
TX_Forest_Caesar_Kleberg_20	Low	9/28/2020	0.411765	Virginia Opossum	1	Snapshot USA - 2020	19:20:59	7:22:34	23:35:00	1415	1161	1131	443	413	Night	forest
MT_Urban-Wild Missoula	High	11/15/2019	0.411765	Northern Raccoon	1	Snapshot USA - 2019	19:22:25	9:03:17	23:35:00	1415	1162	1132	543	513	Night	grassland
MS_Forest_Starkville	Low	10/25/2019	0.411765	Northern Raccoon	1	Snapshot USA - 2019	19:33:39	9:08:58	23:35:00	1415	1174	1144	549	519	Night	forest
IL_Anthropogenic_Aurora_20	High	8/27/2020	0.411765	Northern Raccoon	1	Snapshot USA - 2020	19:36:30	6:16:06	23:35:00	1415	1177	1147	376	346	Night	forest
IA_Anthropogenic_Ames	Med	9/8/2019	0.411765	Northern Raccoon	1	Snapshot USA - 2019	19:38:51	6:48:13	23:35:00	1415	1179	1149	408	378	Night	forest
TX_Grassland_Abilene_20	Med	9/20/2020	0.411765	Bobcat	1	Snapshot USA - 2020	19:40:10	7:28:06	23:35:00	1415	1180	1150	448	418	Night	grassland
MS_Forest_Dahomey	Low	10/17/2019	0.411765	Northern Raccoon	1	Snapshot USA - 2019	19:47:38	8:57:30	23:35:00	1415	1188	1158	538	508	Night	forest
WY_Forest_Craighead_20	Low	10/6/2020	0.411765	Red Fox	1	Snapshot USA - 2020	19:55:04	8:27:03	23:35:00	1415	1195	1165	507	477	Night	forest
MT_Roosevelt Ranch	Low	10/12/2019	0.411765	Striped Skunk	1	Snapshot USA - 2019	19:57:33	8:31:29	23:35:00	1415	1198	1168	511	481	Night	grassland
UT_SLC_20	High	10/2/2020	0.411765	Red Fox	1	Snapshot USA - 2020	20:08:58	8:26:38	23:35:00	1415	1209	1179	507	477	Night	forest
CO_GrasslandOak_USAFA	Med	9/7/2019	0.411765	Coyote	1	Snapshot USA - 2019	20:23:13	7:34:58	23:35:00	1415	1223	1193	455	425	Night	forest
TX_Grassland_Matador	Low	9/12/2019	0.411765	Northern Raccoon	5	Snapshot USA - 2019	20:44:09	8:06:19	23:35:00	1415	1244	1214	486	456	Night	grassland
MT_Heirmosa Ranch	Low	9/4/2019	0.411765	Striped Skunk	1	Snapshot USA - 2019	20:52:09	8:02:46	23:35:00	1415	1252	1222	483	453	Night	grassland
NY_Anthropogenic_NYC_20	High	11/12/2020	0.411474	Virginia Opossum	1	Snapshot USA - 2020	16:41:16	6:41:14	23:34:00	1414	1001	971	401	371	Night	desert
MA_Forest_Bridgewater_State_University_20	High	10/25/2020	0.411474	Gray Fox	1	Snapshot USA - 2020	16:48:26	6:09:38	23:34:00	1414	1008	978	370	340	Night	forest
NY_Forest_St_Lawrence_University	Low	10/20/2019	0.411474	Northern Raccoon	1	Snapshot USA - 2019	17:10:24	6:22:43	23:34:00	1414	1030	1000	383	353	Night	forest
PA_Wetlands_Crum_Woods	High	10/17/2019	0.411474	Northern Raccoon	1	Snapshot USA - 2019	17:21:16	6:14:41	23:34:00	1414	1041	1011	375	345	Night	forest
VA_Forest_Richmond(rural)	Med	10/20/2019	0.411474	Northern Raccoon	1	Snapshot USA - 2019	17:29:14	6:27:50	23:34:00	1414	1049	1019	388	358	Night	forest
FL_Forest_Melrose	Low	11/1/2019	0.411474	Coyote	1	Snapshot USA - 2019	17:42:26	6:30:11	23:34:00	1414	1062	1032	390	360	Night	forest
MI_Forest_Detroit	High	10/21/2019	0.411474	Northern Raccoon	1	Snapshot USA - 2019	17:42:45	6:52:28	23:34:00	1414	1063	1033	412	382	Night	anthropogenic
VA_Forest_Richmond(rural)_20	Med	10/5/2020	0.411474	Virginia Opossum	1	Snapshot USA - 2020	17:48:59	6:11:12	23:34:00	1414	1069	1039	371	341	Night	forest
OH_Forest_Huston-Brumbaugh Nature Center	Low	10/13/2019	0.411474	Northern Raccoon	1	Snapshot USA - 2019	17:49:20	6:34:14	23:34:00	1414	1069	1039	394	364	Night	forest
AL_Forest_Auburn	Med	11/4/2019	0.411474	Northern Raccoon	1	Snapshot USA - 2019	17:50:26	7:03:08	23:34:00	1414	1070	1040	423	393	Night	forest
MA_Forest_Amherst	High	9/20/2019	0.411474	Northern Raccoon	1	Snapshot USA - 2019	17:53:38	5:36:13	23:34:00	1414	1074	1044	336	306	Night	forest
OH_Forest_G_Cubed_Ranch_20	Low	10/5/2020	0.411474	Northern Raccoon	1	Snapshot USA - 2020	18:01:30	6:26:15	23:34:00	1414	1082	1052	386	356	Night	forest
DE_Forest_Wilmington	High	9/20/2019	0.411474	Red Fox	1	Snapshot USA - 2019	18:05:30	5:49:11	23:34:00	1414	1086	1056	349	319	Night	forest
NC_Pender County	Low	9/29/2019	0.411474	Bobcat	1	Snapshot USA - 2019	18:06:28	6:11:56	23:34:00	1414	1086	1056	372	342	Night	grassland
NC_Forest_GW_Hill_Forest_20	Low	9/23/2020	0.411474	Virginia Opossum	1	Snapshot USA - 2020	18:12:16	6:05:50	23:34:00	1414	1092	1062	366	336	Night	grassland
OH_Forest_Huston-Brumbaugh Nature Center	Low	9/28/2019	0.411474	Virginia Opossum	1	Snapshot USA - 2019	18:13:56	6:18:46	23:34:00	1414	1094	1064	379	349	Night	forest
DC_Urban_ML_Sites_20	High	9/16/2020	0.411474	Virginia Opossum	1	Snapshot USA - 2020	18:15:57	5:51:51	23:34:00	1414	1096	1066	352	322	Night	forest
DC_Urban_ML_Sites_20	High	9/15/2020	0.411474	Virginia Opossum	1	Snapshot USA - 2020	18:17:36	5:51:00	23:34:00	1414	1098	1068	351	321	Night	forest
IN_Forest_Purdue_Lugar	Med	10/7/2019	0.411474	Northern Raccoon	1	Snapshot USA - 2019	18:22:39	6:51:12	23:34:00	1414	1103	1073	411	381	Night	forest
DE_Forest_Wilmington	High	9/1/2019	0.411474	Northern Raccoon	1	Snapshot USA - 2019	18:25:12	5:15:53	23:34:00	1414	1105	1075	316	286	Night	forest
DE_Forest_Wilmington	High	9/8/2019	0.411474	Red Fox	1	Snapshot USA - 2019	18:25:09	5:38:06	23:34:00	1414	1105	1075	338	308	Night	forest
WY_Grassland_Carbon_County	Low	9/17/2019	0.411474	Coyote	1	Snapshot USA - 2019	18:26:55	6:02:57	23:34:00	1414	1107	1077	363	333	Night	grassland
NC_Forest_Yarnall_Knob_20	Med	9/6/2020	0.411474	Northern Raccoon	1	Snapshot USA - 2020	18:48:42	6:03:51	23:34:00	1414	1129	1099	364	334	Night	grassland
SD_Shelterbelt_and_Grassland_Brookings_20	Med	10/6/2020	0.411474	Coyote	1	Snapshot USA - 2020	18:59:55	7:32:41	23:34:00	1414	1140	1110	453	423	Night	grassland
TX_Grassland_Abilene_20	Med	10/14/2020	0.411474	Virginia Opossum	1	Snapshot USA - 2020	19:09:12	7:43:55	23:34:00	1414	1149	1119	464	434	Night	grassland
OK_Grassland_Burneyville_20	Low	10/4/2020	0.411474	Northern Raccoon	1	Snapshot USA - 2020	19:10:18	7:27:04	23:34:00	1414	1150	1120	447	417	Night	grassland
MI_Forest_Upper_Peninsula_20	Low	9/7/2020	0.411474	Northern Raccoon	1	Snapshot USA - 2020	19:19:22	6:19:52	23:34:00	1414	1159	1129	380	350	Night	forest
MS_Forest_Dahomey	Low	10/24/2019	0.411474	Virginia Opossum	1	Snapshot USA - 2019	19:35:20	9:07:31	23:34:00	1414	1175	1145	548	518	Night	forest
MS_Forest_Starkville	Low	10/21/2019	0.411474	Bobcat	1	Snapshot USA - 2019	19:40:29	9:03:11	23:34:00	1414	1180	1150	543	513	Night	forest
MS_Forest_Starkville	Low	10/19/2019	0.411474	Northern Raccoon	1	Snapshot USA - 2019	19:44:02	9:00:20	23:34:00	1414	1184	1154	540	510	Night	forest
MS_Forest_Dahomey	Low	10/17/2019	0.411474	Northern Raccoon	1	Snapshot USA - 2019	19:47:38	8:57:30	23:34:00	1414	1188	1158	538	508	Night	forest
CA_Riparian_San_Joaquin	Med	10/11/2019	0.411474	Northern Raccoon	1	Snapshot USA - 2019	20:30:23	9:04:18	23:34:00	1414	1230	1200	544	514	Night	forest
MT_Grassland_SCBI_20	Low	9/5/2020	0.411474	Coyote	1	Snapshot USA - 2020	20:44:51	7:36:36	23:34:00	1414	1245	1215	457	427	Night	forest
NY_Anthropogenic_NYC_20	High	10/31/2020	0.411183	Virginia Opossum	1	Snapshot USA - 2020	16:54:07	6:26:50	23:33:00	1413	1014	984	387	357	Night	desert
NY_Anthropogenic_NYC_20	High	10/23/2020	0.411183	Northern Raccoon	2	Snapshot USA - 2020	17:04:08	6:16:38	23:33:00	1413	1024	994	377	347	Night	desert
NY_Anthropogenic_NYC_20	High	10/21/2020	0.411183	Northern Raccoon	1	Snapshot USA - 2020	17:07:22	6:14:55	23:33:00	1413	1027	997	375	345	Night	desert
NY_Anthropogenic_NYC_20	High	10/19/2020	0.411183	Northern Raccoon	1	Snapshot USA - 2020	17:09:51	6:12:07	23:33:00	1413	1030	1000	372	342	Night	desert
DC_HF Sites	High	11/8/2019	0.411183	Coyote	1	Snapshot USA - 2019	17:33:53	6:49:24	23:33:00	1413	1054	1024	409	379	Night	forest
PA_Wetlands_Crum_Woods	High	10/6/2019	0.411183	Northern Raccoon	1	Snapshot USA - 2019	17:38:09	6:03:25	23:33:00	1413	1058	1028	363	333	Night	forest
DE_Forest_Wilmington	High	10/7/2019	0.411183	Virginia Opossum	1	Snapshot USA - 2019	17:38:00	6:05:34	23:33:00	1413	1058	1028	366	336	Night	forest
OH_Forest_G_Cubed_Ranch_20	Low	10/6/2020	0.411183	Virginia Opossum	1	Snapshot USA - 2020	17:59:56	6:27:17	23:33:00	1413	1080	1050	387	357	Night	forest
GA_Forest_Carrollton	High	10/16/2019	0.411183	Northern Raccoon	1	Snapshot USA - 2019	18:07:27	6:46:44	23:33:00	1413	1087	1057	407	377	Night	forest
TN_Forest_Cheatham_20	Low	10/20/2020	0.411183	Virginia Opossum	1	Snapshot USA - 2020	18:07:07	7:01:24	23:33:00	1413	1087	1057	421	391	Night	forest
IN_Forest_Purdue_PWA_Martell	Low	10/17/2019	0.411183	Northern Raccoon	2	Snapshot USA - 2019	18:07:22	7:01:58	23:33:00	1413	1087	1057	422	392	Night	forest
IN_Forest_Purdue_PWA_Martell	Low	10/17/2019	0.411183	Northern Raccoon	1	Snapshot USA - 2019	18:07:22	7:01:59	23:33:00	1413	1087	1057	422	392	Night	forest
NJ_Forest_Rutgers	High	9/12/2019	0.411183	Northern Raccoon	2	Snapshot USA - 2019	18:14:29	5:36:41	23:33:00	1413	1094	1064	337	307	Night	grassland
NC_Schenck 2019:Large Forest	Med	9/22/2019	0.411183	Virginia Opossum	1	Snapshot USA - 2019	18:14:13	6:03:53	23:33:00	1413	1094	1064	364	334	Night	forest
NC_Forest_Umstead_20	Low	9/16/2020	0.411183	Northern Raccoon	1	Snapshot USA - 2020	18:22:14	6:00:06	23:33:00	1413	1102	1072	360	330	Night	grassland
NC_Forest_Umstead_20	Low	9/16/2020	0.411183	Northern Raccoon	1	Snapshot USA - 2020	18:22:14	6:00:06	23:33:00	1413	1102	1072	360	330	Night	grassland
FL_Key Largo 2019	Med	9/18/2019	0.411183	Northern Raccoon	2	Snapshot USA - 2019	18:24:24	6:09:49	23:33:00	1413	1104	1074	370	340	Night	forest
IL_Anthropogenic_Aurora_20	High	10/6/2020	0.411183	Red Fox	1	Snapshot USA - 2020	18:27:48	6:57:15	23:33:00	1413	1108	1078	417	387	Night	forest
MO_Anthropogenic_University_of_Missouri_20	Med	10/18/2020	0.411183	Virginia Opossum	1	Snapshot USA - 2020	18:29:15	7:25:11	23:33:00	1413	1109	1079	445	415	Night	forest
MO_Anthropogenic_University_of_Missouri	Med	10/18/2019	0.411183	Bobcat	1	Snapshot USA - 2019	18:30:16	7:24:24	23:33:00	1413	1110	1080	444	414	Night	forest
MO_Anthropogenic_University_of_Missouri_20	Med	10/16/2020	0.411183	Northern Raccoon	1	Snapshot USA - 2020	18:32:07	7:23:10	23:33:00	1413	1112	1082	443	413	Night	forest
LA_Forest_Hammond	High	10/12/2019	0.411183	Virginia Opossum	1	Snapshot USA - 2019	18:36:01	7:03:09	23:33:00	1413	1116	1086	423	393	Night	forest
IA_Anthropogenic_Ames	Med	10/14/2019	0.411183	Northern Raccoon	1	Snapshot USA - 2019	18:36:29	7:26:33	23:33:00	1413	1116	1086	447	417	Night	forest
UT_Desert_Wasatch	High	10/5/2019	0.411183	Northern Raccoon	1	Snapshot USA - 2019	18:44:20	6:58:47	23:33:00	1413	1124	1094	419	389	Night	forest
KS_Forest_Pittsburg_20	High	10/12/2020	0.411183	Northern Raccoon	1	Snapshot USA - 2020	18:46:51	7:25:31	23:33:00	1413	1127	1097	446	416	Night	forest
KS_Forest_Pittsburg_20	High	10/12/2020	0.411183	Northern Raccoon	1	Snapshot USA - 2020	18:46:51	7:25:31	23:33:00	1413	1127	1097	446	416	Night	forest
KS_Forest_Lawrence	Low	10/10/2019	0.411183	Northern Raccoon	1	Snapshot USA - 2019	18:51:48	7:26:17	23:33:00	1413	1132	1102	446	416	Night	grassland
IN_Forest_Purdue_Lugar_20	Med	9/17/2020	0.411183	Virginia Opossum	1	Snapshot USA - 2020	18:54:48	6:32:20	23:33:00	1413	1135	1105	392	362	Night	forest
KS_Forest_Lawrence	Low	10/8/2019	0.411183	Northern Raccoon	1	Snapshot USA - 2019	18:54:52	7:24:21	23:33:00	1413	1135	1105	444	414	Night	grassland
SC_Forest_Piedmont	Low	9/2/2019	0.411183	Northern Raccoon	1	Snapshot USA - 2019	18:55:33	6:04:13	23:33:00	1413	1136	1106	364	334	Night	forest
WI_Forest_Whitewater_20	High	9/14/2020	0.411183	Red Fox	1	Snapshot USA - 2020	19:08:07	6:35:28	23:33:00	1413	1148	1118	395	365	Night	forest
IL_Anthropogenic_Aurora_20	High	9/11/2020	0.411183	Northern Raccoon	1	Snapshot USA - 2020	19:11:15	6:31:24	23:33:00	1413	1151	1121	391	361	Night	forest
IL_Anthropogenic_Aurora_20	High	9/10/2020	0.411183	Coyote	1	Snapshot USA - 2020	19:12:59	6:30:23	23:33:00	1413	1153	1123	390	360	Night	forest
TX_Forest_Caesar_Kleberg_20	Low	9/29/2020	0.411183	Virginia Opossum	1	Snapshot USA - 2020	19:19:52	7:22:59	23:33:00	1413	1160	1130	443	413	Night	forest
MO_Anthropogenic_University_of_Missouri_20	Med	9/13/2020	0.411183	Virginia Opossum	1	Snapshot USA - 2020	19:24:03	6:52:25	23:33:00	1413	1164	1134	412	382	Night	forest
OK_Grassland_Ardmore	Low	9/23/2019	0.411183	Northern Raccoon	2	Snapshot USA - 2019	19:26:40	7:18:52	23:33:00	1413	1167	1137	439	409	Night	grassland
IL_Anthropogenic_Aurora_20	High	9/1/2020	0.411183	Red Fox	1	Snapshot USA - 2020	19:28:17	6:21:12	23:33:00	1413	1168	1138	381	351	Night	forest
KS_Forest_Pittsburg_20	High	9/15/2020	0.411183	Northern Raccoon	1	Snapshot USA - 2020	19:27:50	7:02:25	23:33:00	1413	1168	1138	422	392	Night	forest
KS_Forest_Pittsburg_20	High	9/15/2020	0.411183	Northern Raccoon	1	Snapshot USA - 2020	19:27:50	7:02:25	23:33:00	1413	1168	1138	422	392	Night	forest
OK_Grassland_Ardmore_20	Low	9/21/2020	0.411183	Virginia Opossum	1	Snapshot USA - 2020	19:28:29	7:18:02	23:33:00	1413	1168	1138	438	408	Night	grassland
TX_Forest_Caesar_Kleberg_20	Low	9/3/2020	0.411183	Virginia Opossum	1	Snapshot USA - 2020	19:49:03	7:12:27	23:33:00	1413	1189	1159	432	402	Night	forest
TX_Grassland_GP_WMA_20	Low	9/5/2020	0.411183	Coyote	1	Snapshot USA - 2020	20:04:28	7:17:53	23:33:00	1413	1204	1174	438	408	Night	grassland
AZ_Desert_McDowell_Sonoran_Preserve_20	Low	9/21/2020	0.411183	Coyote	1	Snapshot USA - 2020	20:26:36	8:16:18	23:33:00	1413	1227	1197	496	466	Night	desert
CO_GrasslandOak_USAFA_20	Med	9/1/2020	0.411183	Coyote	1	Snapshot USA - 2020	20:31:23	7:30:08	23:33:00	1413	1231	1201	450	420	Night	forest
CA_Riparian_San_Joaquin	Med	10/7/2019	0.411183	Coyote	1	Snapshot USA - 2019	20:36:06	9:00:48	23:33:00	1413	1236	1206	541	511	Night	forest
CA_Riparian_San_Joaquin	Med	10/3/2019	0.411183	Coyote	1	Snapshot USA - 2019	20:41:56	8:57:21	23:33:00	1413	1242	1212	537	507	Night	forest
TX_Grassland_Matador	Low	9/8/2019	0.411183	Northern Raccoon	1	Snapshot USA - 2019	20:50:53	8:02:27	23:33:00	1413	1251	1221	482	452	Night	grassland
MT_Forest_River_Trail_20	Med	9/15/2020	0.411183	Coyote	1	Snapshot USA - 2020	20:51:43	8:16:48	23:33:00	1413	1252	1222	497	467	Night	forest
NY_Anthropogenic_NYC_20	High	10/28/2020	0.410892	Virginia Opossum	1	Snapshot USA - 2020	16:57:50	6:22:58	23:32:00	1412	1018	988	383	353	Night	desert
NY_Forest_St_Lawrence_University_20	Low	10/9/2020	0.410892	Northern Raccoon	1	Snapshot USA - 2020	17:28:05	6:10:10	23:32:00	1412	1048	1018	370	340	Night	forest
DE_Forest_Wilmington	High	10/12/2019	0.410892	Northern Raccoon	1	Snapshot USA - 2019	17:30:03	6:10:23	23:32:00	1412	1050	1020	370	340	Night	forest
OH_Forest_Huston-Brumbaugh Nature Center_20	Low	10/24/2020	0.410892	Northern Raccoon	1	Snapshot USA - 2020	17:32:03	6:47:18	23:32:00	1412	1052	1022	407	377	Night	forest
NY_Forest_Mianus_River_Gorge_20	Low	10/4/2020	0.410892	Bobcat	1	Snapshot USA - 2020	17:32:36	5:55:50	23:32:00	1412	1053	1023	356	326	Night	forest
MI_Forest_Detroit	High	10/21/2019	0.410892	Northern Raccoon	1	Snapshot USA - 2019	17:43:58	6:53:47	23:32:00	1412	1064	1034	414	384	Night	anthropogenic
SC_Forest_Piedmont_20	Med	10/12/2020	0.410892	Coyote	1	Snapshot USA - 2020	17:59:54	6:33:12	23:32:00	1412	1080	1050	393	363	Night	forest
NY_Forest_Black_Rock	Low	9/17/2019	0.410892	Bobcat	1	Snapshot USA - 2019	18:04:39	5:39:27	23:32:00	1412	1085	1055	339	309	Night	forest
VA_Forest_Richmond(suburban)_20	High	9/18/2020	0.410892	Virginia Opossum	1	Snapshot USA - 2020	18:14:43	5:56:15	23:32:00	1412	1095	1065	356	326	Night	forest
OH_Forest_Huston-Brumbaugh Nature Center	Low	9/27/2019	0.410892	Northern Raccoon	1	Snapshot USA - 2019	18:15:37	6:17:46	23:32:00	1412	1096	1066	378	348	Night	forest
GA_Forest_Carrollton_20	High	10/5/2020	0.410892	Virginia Opossum	1	Snapshot USA - 2020	18:20:39	6:39:07	23:32:00	1412	1101	1071	399	369	Night	forest
MO_Anthropogenic_University_of_Missouri_20	Med	10/19/2020	0.410892	Virginia Opossum	1	Snapshot USA - 2020	18:27:54	7:26:14	23:32:00	1412	1108	1078	446	416	Night	forest
OH_Forest_Huston-Brumbaugh Nature Center	Low	9/19/2019	0.410892	Northern Raccoon	1	Snapshot USA - 2019	18:29:15	6:09:52	23:32:00	1412	1109	1079	370	340	Night	forest
OH_Forest_G_Cubed_Ranch_20	Low	9/18/2020	0.410892	Northern Raccoon	1	Snapshot USA - 2020	18:29:37	6:09:58	23:32:00	1412	1110	1080	370	340	Night	forest
GA_Forest_Carrollton_20	High	9/27/2020	0.410892	Northern Raccoon	1	Snapshot USA - 2020	18:31:29	6:33:28	23:32:00	1412	1111	1081	393	363	Night	forest
NC_Forest_GW_Hill_Forest_20	Low	9/10/2020	0.410892	Virginia Opossum	1	Snapshot USA - 2020	18:31:45	5:55:51	23:32:00	1412	1112	1082	356	326	Night	grassland
NC_Forest_GW_Hill_Forest_20	Low	9/9/2020	0.410892	Virginia Opossum	1	Snapshot USA - 2020	18:33:09	5:54:58	23:32:00	1412	1113	1083	355	325	Night	grassland
OH_Forest_Huston-Brumbaugh Nature Center_20	Low	9/15/2020	0.410892	Northern Raccoon	1	Snapshot USA - 2020	18:34:53	6:06:46	23:32:00	1412	1115	1085	367	337	Night	forest
AR_Grassland_Fayetteville	Med	10/21/2019	0.410892	Coyote	1	Snapshot USA - 2019	18:35:26	7:30:03	23:32:00	1412	1115	1085	450	420	Night	grassland
IL_Grassland_Nachusa_Grasslands	Med	10/3/2019	0.410892	Northern Raccoon	1	Snapshot USA - 2019	18:37:55	6:57:09	23:32:00	1412	1118	1088	417	387	Night	grassland
IN_Forest_Purdue_PWA_Martell_20	Low	9/26/2020	0.410892	Coyote	1	Snapshot USA - 2020	18:39:52	6:41:16	23:32:00	1412	1120	1090	401	371	Night	forest
IL_Forest_Urbana	Med	9/29/2019	0.410892	Northern Raccoon	1	Snapshot USA - 2019	18:40:33	6:47:49	23:32:00	1412	1121	1091	408	378	Night	forest
MO_Anthropogenic_University_of_Missouri_20	Med	10/8/2020	0.410892	Virginia Opossum	1	Snapshot USA - 2020	18:43:58	7:15:15	23:32:00	1412	1124	1094	435	405	Night	forest
MO_Anthropogenic_University_of_Missouri_20	Med	10/7/2020	0.410892	Virginia Opossum	1	Snapshot USA - 2020	18:45:30	7:14:17	23:32:00	1412	1126	1096	434	404	Night	forest
MO_Anthropogenic_University_of_Missouri	Med	10/7/2019	0.410892	Northern Raccoon	1	Snapshot USA - 2019	18:46:40	7:13:36	23:32:00	1412	1127	1097	434	404	Night	forest
OH_Forest_G_Cubed_Ranch_20	Low	9/6/2020	0.410892	Virginia Opossum	1	Snapshot USA - 2020	18:49:30	5:58:48	23:32:00	1412	1130	1100	359	329	Night	forest
IL_Forest_Urbana_20	Med	9/22/2020	0.410892	Virginia Opossum	1	Snapshot USA - 2020	18:51:00	6:41:50	23:32:00	1412	1131	1101	402	372	Night	forest
IA_Anthropogenic_Ames	Med	10/5/2019	0.410892	Northern Raccoon	1	Snapshot USA - 2019	18:51:28	7:16:31	23:32:00	1412	1131	1101	437	407	Night	forest
MO_Anthropogenic_University_of_Missouri	Med	9/24/2019	0.410892	Northern Raccoon	1	Snapshot USA - 2019	19:07:20	7:01:32	23:32:00	1412	1147	1117	422	392	Night	forest
IA_Anthropogenic_Ames_20	Med	9/25/2020	0.410892	Northern Raccoon	1	Snapshot USA - 2020	19:07:33	7:06:35	23:32:00	1412	1148	1118	427	397	Night	forest
WI_Forest_Whitewater_20	High	9/12/2020	0.410892	Virginia Opossum	1	Snapshot USA - 2020	19:11:42	6:33:20	23:32:00	1412	1152	1122	393	363	Night	forest
KY_Forest_Marshall_County	Low	9/9/2019	0.410892	Virginia Opossum	1	Snapshot USA - 2019	19:12:51	6:32:11	23:32:00	1412	1153	1123	392	362	Night	forest
IL_Anthropogenic_Aurora_20	High	9/9/2020	0.410892	Northern Raccoon	1	Snapshot USA - 2020	19:14:43	6:29:22	23:32:00	1412	1155	1125	389	359	Night	forest
MO_Anthropogenic_University_of_Missouri_20	Med	9/17/2020	0.410892	Coyote	1	Snapshot USA - 2020	19:17:33	6:55:58	23:32:00	1412	1158	1128	416	386	Night	forest
IL_Anthropogenic_Aurora_20	High	9/6/2020	0.410892	Red Fox	1	Snapshot USA - 2020	19:19:51	6:26:18	23:32:00	1412	1160	1130	386	356	Night	forest
SD_Shelterbelt_and_Grassland_Brookings_20	Med	9/16/2020	0.410892	Northern Raccoon	1	Snapshot USA - 2020	19:37:11	7:09:11	23:32:00	1412	1177	1147	429	399	Night	grassland
MT_Urban-Wild Missoula	High	10/20/2019	0.410892	Red Fox	1	Snapshot USA - 2019	19:47:17	8:38:21	23:32:00	1412	1187	1157	518	488	Night	grassland
NV_Desert_Mojave_20	Low	10/30/2020	0.410892	Coyote	1	Snapshot USA - 2020	19:47:57	9:03:57	23:32:00	1412	1188	1158	544	514	Night	desert
SD_Grassland_Custer_County_20	Low	9/24/2020	0.410892	Coyote	1	Snapshot USA - 2020	19:50:08	7:46:30	23:32:00	1412	1190	1160	467	437	Night	anthropogenic
CA_Riparian_San_Joaquin	Med	10/2/2019	0.410892	Coyote	1	Snapshot USA - 2019	20:43:25	8:56:30	23:32:00	1412	1243	1213	537	507	Night	forest
WA_forest_Seattle_20	High	9/24/2020	0.410892	Coyote	2	Snapshot USA - 2020	21:04:00	9:00:41	23:32:00	1412	1264	1234	541	511	Night	forest
CA_Forest_Sierra Nevada	Low	9/10/2019	0.410892	Gray Fox	1	Snapshot USA - 2019	21:16:35	8:37:52	23:32:00	1412	1277	1247	518	488	Night	forest
MA_Forest_Tufts	High	10/25/2019	0.410601	Coyote	1	Snapshot USA - 2019	16:51:55	6:11:57	23:31:00	1411	1012	982	372	342	Night	forest
NY_Forest_Dyken_Pond	Low	10/19/2019	0.410601	Coyote	1	Snapshot USA - 2019	17:07:19	6:12:26	23:31:00	1411	1027	997	372	342	Night	forest
NJ_Forest_Rutgers	High	10/21/2019	0.410601	Northern Raccoon	1	Snapshot USA - 2019	17:11:06	6:16:01	23:31:00	1411	1031	1001	376	346	Night	grassland
DC_Urban_HL_Sites_20	High	10/20/2020	0.410601	Red Fox	1	Snapshot USA - 2020	17:23:55	6:24:23	23:31:00	1411	1044	1014	384	354	Night	forest
VA_Forest_Richmond(suburban)_20	High	10/18/2020	0.410601	Northern Raccoon	1	Snapshot USA - 2020	17:29:58	6:22:42	23:31:00	1411	1050	1020	383	353	Night	forest
NY_Forest_Black_Rock	Low	10/2/2019	0.410601	Northern Raccoon	1	Snapshot USA - 2019	17:38:38	5:54:35	23:31:00	1411	1059	1029	355	325	Night	forest
DC_Urban_HL_Sites_20	High	10/9/2020	0.410601	Red Fox	1	Snapshot USA - 2020	17:39:49	6:13:22	23:31:00	1411	1060	1030	373	343	Night	forest
OH_Forest_Huston-Brumbaugh Nature Center	Low	10/18/2019	0.410601	Northern Raccoon	1	Snapshot USA - 2019	17:41:43	6:39:43	23:31:00	1411	1062	1032	400	370	Night	forest
MI_Forest_Detroit	High	10/21/2019	0.410601	Red Fox	1	Snapshot USA - 2019	17:43:45	6:53:41	23:31:00	1411	1064	1034	414	384	Night	anthropogenic
VA_Forest_Richmond(rural)	Med	10/8/2019	0.410601	Coyote	1	Snapshot USA - 2019	17:46:45	6:15:56	23:31:00	1411	1067	1037	376	346	Night	forest
OH_Forest_Huston-Brumbaugh Nature Center	Low	10/12/2019	0.410601	Northern Raccoon	1	Snapshot USA - 2019	17:50:54	6:33:10	23:31:00	1411	1071	1041	393	363	Night	forest
FL_KeyLargo_20	Med	10/15/2020	0.410601	Virginia Opossum	1	Snapshot USA - 2020	17:55:11	6:20:58	23:31:00	1411	1075	1045	381	351	Night	forest
NC_Dare County	Med	10/7/2019	0.410601	Virginia Opossum	1	Snapshot USA - 2019	18:00:25	6:24:20	23:31:00	1411	1080	1050	384	354	Night	grassland
DE_Forest_Wilmington_20	High	9/21/2020	0.410601	Northern Raccoon	1	Snapshot USA - 2020	18:02:40	5:50:54	23:31:00	1411	1083	1053	351	321	Night	forest
AL_Forest_Auburn_20	Med	10/19/2020	0.410601	Virginia Opossum	1	Snapshot USA - 2020	18:05:29	6:50:25	23:31:00	1411	1085	1055	410	380	Night	forest
NC_Moore County	Med	9/23/2019	0.410601	Coyote	1	Snapshot USA - 2019	18:15:33	6:07:26	23:31:00	1411	1096	1066	367	337	Night	forest
UT_Desert_Wasatch	High	9/29/2019	0.410601	Northern Raccoon	1	Snapshot USA - 2019	18:16:20	6:20:06	23:31:00	1411	1096	1066	380	350	Night	forest
MD_Forest_Baltimore	High	9/15/2019	0.410601	Northern Raccoon	1	Snapshot USA - 2019	18:17:46	5:48:57	23:31:00	1411	1098	1068	349	319	Night	forest
TN_Forest_Cheatham_20	Low	10/12/2020	0.410601	Virginia Opossum	1	Snapshot USA - 2020	18:17:33	6:54:12	23:31:00	1411	1098	1068	414	384	Night	forest
MO_Anthropogenic_University_of_Missouri_20	Med	10/23/2020	0.410601	Virginia Opossum	1	Snapshot USA - 2020	18:22:31	7:30:26	23:31:00	1411	1103	1073	450	420	Night	forest
DE_Forest_Wilmington	High	9/8/2019	0.410601	Red Fox	1	Snapshot USA - 2019	18:25:29	5:38:17	23:31:00	1411	1105	1075	338	308	Night	forest
GA_Forest_Lower Altmaha Corridor	Low	9/21/2019	0.410601	Virginia Opossum	1	Snapshot USA - 2019	18:26:14	6:14:47	23:31:00	1411	1106	1076	375	345	Night	forest
IA_Anthropogenic_Ames_20	Med	10/19/2020	0.410601	Northern Raccoon	1	Snapshot USA - 2020	18:27:31	7:33:13	23:31:00	1411	1108	1078	453	423	Night	forest
OH_Forest_Huston-Brumbaugh Nature Center	Low	9/19/2019	0.410601	Northern Raccoon	1	Snapshot USA - 2019	18:29:15	6:09:52	23:31:00	1411	1109	1079	370	340	Night	forest
OH_Forest_Huston-Brumbaugh Nature Center_20	Low	9/15/2020	0.410601	Northern Raccoon	1	Snapshot USA - 2020	18:34:53	6:06:46	23:31:00	1411	1115	1085	367	337	Night	forest
MI_Forest_Kellogg	Low	9/25/2019	0.410601	Virginia Opossum	1	Snapshot USA - 2019	18:36:25	6:33:19	23:31:00	1411	1116	1086	393	363	Night	forest
IA_Anthropogenic_Ames	Med	10/14/2019	0.410601	Northern Raccoon	1	Snapshot USA - 2019	18:36:29	7:26:33	23:31:00	1411	1116	1086	447	417	Night	forest
MO_Anthropogenic_University_of_Missouri_20	Med	10/11/2020	0.410601	Virginia Opossum	1	Snapshot USA - 2020	18:39:25	7:18:10	23:31:00	1411	1119	1089	438	408	Night	forest
OH_Forest_Huston-Brumbaugh Nature Center	Low	9/10/2019	0.410601	Northern Raccoon	1	Snapshot USA - 2019	18:44:38	6:01:13	23:31:00	1411	1125	1095	361	331	Night	forest
MO_Anthropogenic_University_of_Missouri_20	Med	9/27/2020	0.410601	Virginia Opossum	1	Snapshot USA - 2020	19:01:18	7:04:57	23:31:00	1411	1141	1111	425	395	Night	forest
UT_Desert_Wasatch	High	9/12/2019	0.410601	Northern Raccoon	2	Snapshot USA - 2019	19:04:46	6:27:10	23:31:00	1411	1145	1115	387	357	Night	forest
IL_Forest_Urbana_20	Med	9/5/2020	0.410601	Northern Raccoon	1	Snapshot USA - 2020	19:19:18	6:25:52	23:31:00	1411	1159	1129	386	356	Night	forest
TX_Grassland_Matador_20	Low	10/7/2020	0.410601	Coyote	1	Snapshot USA - 2020	19:18:40	7:41:56	23:31:00	1411	1159	1129	462	432	Night	grassland
IL_Forest_Urbana	Med	9/5/2019	0.410601	Northern Raccoon	1	Snapshot USA - 2019	19:20:30	6:25:11	23:31:00	1411	1161	1131	385	355	Night	forest
IL_Forest_Urbana_20	Med	9/4/2020	0.410601	Northern Raccoon	1	Snapshot USA - 2020	19:21:02	6:25:01	23:31:00	1411	1161	1131	385	355	Night	forest
MT_Urban-Wild Missoula	High	11/6/2019	0.410601	Red Fox	1	Snapshot USA - 2019	19:29:15	8:54:20	23:31:00	1411	1169	1139	534	504	Night	grassland
IL_Anthropogenic_Aurora_20	High	8/28/2020	0.410601	Northern Raccoon	2	Snapshot USA - 2020	19:34:54	6:17:08	23:31:00	1411	1175	1145	377	347	Night	forest
IA_Anthropogenic_Ames_20	Med	9/3/2020	0.410601	Northern Raccoon	1	Snapshot USA - 2020	19:46:09	6:43:46	23:31:00	1411	1186	1156	404	374	Night	forest
UT_SLC_20	High	10/13/2020	0.410601	Northern Raccoon	1	Snapshot USA - 2020	19:51:08	8:38:03	23:31:00	1411	1191	1161	518	488	Night	forest
SD_Shelterbelt_and_Grassland_Brookings_20	Med	9/3/2020	0.410601	Northern Raccoon	1	Snapshot USA - 2020	20:01:27	6:54:23	23:31:00	1411	1201	1171	414	384	Night	grassland
TX_Grassland_Matador_20	Low	9/5/2020	0.410601	Northern Raccoon	1	Snapshot USA - 2020	20:03:25	7:19:28	23:31:00	1411	1203	1173	439	409	Night	grassland
CO_GrasslandOak_USAFA_20	Med	9/1/2020	0.410601	Coyote	1	Snapshot USA - 2020	20:31:23	7:30:08	23:31:00	1411	1231	1201	450	420	Night	forest
WY_Forest_Craighead_20	Low	9/11/2020	0.410601	Striped Skunk	1	Snapshot USA - 2020	20:40:58	7:58:52	23:31:00	1411	1241	1211	479	449	Night	forest
CA_Forest_Sierra Nevada	Low	9/28/2019	0.410601	Gray Fox	1	Snapshot USA - 2019	20:48:42	8:52:38	23:31:00	1411	1249	1219	533	503	Night	forest
CA_Grassland_Carrizo_Plains_20	Low	9/28/2020	0.410601	Striped Skunk	1	Snapshot USA - 2020	20:49:28	8:54:22	23:31:00	1411	1249	1219	534	504	Night	forest
WA_forest_Seattle_20	High	9/4/2020	0.410601	Coyote	1	Snapshot USA - 2020	21:45:12	8:33:57	23:31:00	1411	1305	1275	514	484	Night	forest
NY_Anthropogenic_NYC_20	High	10/30/2020	0.41031	Virginia Opossum	1	Snapshot USA - 2020	16:54:57	6:25:08	23:30:00	1410	1015	985	385	355	Night	desert
MA_Forest_Tufts_20	High	10/14/2020	0.41031	Northern Raccoon	1	Snapshot USA - 2020	17:07:37	5:59:50	23:30:00	1410	1028	998	360	330	Night	forest
NY_Anthropogenic_NYC_20	High	10/18/2020	0.41031	Northern Raccoon	1	Snapshot USA - 2020	17:11:30	6:11:02	23:30:00	1410	1032	1002	371	341	Night	desert
VA_Forest_Caroline_County_20	Low	11/1/2020	0.41031	Northern Raccoon	3	Snapshot USA - 2020	17:11:45	6:37:09	23:30:00	1410	1032	1002	397	367	Night	forest
NY_Forest_Mianus_River_Gorge_20	Low	10/15/2020	0.41031	Virginia Opossum	1	Snapshot USA - 2020	17:14:53	6:07:41	23:30:00	1410	1035	1005	368	338	Night	forest
NY_Forest_Mianus_River_Gorge	Low	10/9/2019	0.41031	Virginia Opossum	1	Snapshot USA - 2019	17:25:36	6:00:21	23:30:00	1410	1046	1016	360	330	Night	forest
OH_Forest_Huston-Brumbaugh Nature Center	Low	10/19/2019	0.41031	Northern Raccoon	3	Snapshot USA - 2019	17:40:09	6:40:45	23:30:00	1410	1060	1030	401	371	Night	forest
FL_KeyLargo_20	Med	10/25/2020	0.41031	Northern Raccoon	1	Snapshot USA - 2020	17:46:34	6:26:17	23:30:00	1410	1067	1037	386	356	Night	forest
UT_Desert_Wasatch	High	10/17/2019	0.41031	Northern Raccoon	4	Snapshot USA - 2019	18:05:22	7:13:34	23:30:00	1410	1085	1055	434	404	Night	forest
DE_Forest_Wilmington	High	9/20/2019	0.41031	Red Fox	1	Snapshot USA - 2019	18:05:33	5:49:17	23:30:00	1410	1086	1056	349	319	Night	forest
IN_Forest_Purdue_PWA_Martell	Low	10/17/2019	0.41031	Northern Raccoon	1	Snapshot USA - 2019	18:07:22	7:01:58	23:30:00	1410	1087	1057	422	392	Night	forest
IN_Forest_Purdue_PWA_Martell	Low	10/17/2019	0.41031	Northern Raccoon	1	Snapshot USA - 2019	18:07:22	7:01:59	23:30:00	1410	1087	1057	422	392	Night	forest
NC_Forest_Umstead_20	Low	9/22/2020	0.41031	Coyote	1	Snapshot USA - 2020	18:13:11	6:04:31	23:30:00	1410	1093	1063	365	335	Night	grassland
NJ_Forest_Rutgers	High	9/12/2019	0.41031	Northern Raccoon	1	Snapshot USA - 2019	18:14:29	5:36:41	23:30:00	1410	1094	1064	337	307	Night	grassland
NC_Surry County	Med	9/26/2019	0.41031	Virginia Opossum	1	Snapshot USA - 2019	18:15:33	6:14:18	23:30:00	1410	1096	1066	374	344	Night	forest
SC_Forest_Piedmont	Low	10/1/2019	0.41031	Striped Skunk	1	Snapshot USA - 2019	18:15:34	6:24:29	23:30:00	1410	1096	1066	384	354	Night	forest
DC_Urban_ML_Sites_20	High	9/15/2020	0.41031	Red Fox	1	Snapshot USA - 2020	18:17:35	5:50:59	23:30:00	1410	1098	1068	351	321	Night	forest
NC_Alamance County	Med	9/19/2019	0.41031	Gray Fox	1	Snapshot USA - 2019	18:21:13	6:04:05	23:30:00	1410	1101	1071	364	334	Night	grassland
GA_Forest_Carrollton_20	High	10/5/2020	0.41031	Virginia Opossum	1	Snapshot USA - 2020	18:20:39	6:39:07	23:30:00	1410	1101	1071	399	369	Night	forest
DE_Forest_Wilmington	High	8/31/2019	0.41031	Northern Raccoon	1	Snapshot USA - 2019	18:26:51	5:14:52	23:30:00	1410	1107	1077	315	285	Night	forest
GA_Forest_Carrollton_20	High	9/27/2020	0.41031	Northern Raccoon	1	Snapshot USA - 2020	18:31:29	6:33:28	23:30:00	1410	1111	1081	393	363	Night	forest
UT_Desert_Wasatch	High	10/16/2019	0.41031	Northern Raccoon	1	Snapshot USA - 2019	18:31:29	7:05:47	23:30:00	1410	1111	1081	426	396	Night	forest
DE_Forest_Wilmington_20	High	9/2/2020	0.41031	Northern Raccoon	1	Snapshot USA - 2020	18:33:44	5:33:27	23:30:00	1410	1114	1084	333	303	Night	forest
DE_Forest_Wilmington_20	High	9/2/2020	0.41031	Northern Raccoon	1	Snapshot USA - 2020	18:33:44	5:33:27	23:30:00	1410	1114	1084	333	303	Night	forest
DE_Forest_Wilmington_20	High	9/2/2020	0.41031	Northern Raccoon	1	Snapshot USA - 2020	18:33:44	5:33:27	23:30:00	1410	1114	1084	333	303	Night	forest
MO_Anthropogenic_University_of_Missouri	Med	10/13/2019	0.41031	Northern Raccoon	1	Snapshot USA - 2019	18:37:34	7:19:26	23:30:00	1410	1118	1088	439	409	Night	forest
MO_Anthropogenic_University_of_Missouri	Med	10/10/2019	0.41031	Coyote	1	Snapshot USA - 2019	18:42:03	7:16:28	23:30:00	1410	1122	1092	436	406	Night	forest
UT_Desert_Wasatch	High	9/8/2019	0.41031	Northern Raccoon	1	Snapshot USA - 2019	19:11:26	6:23:21	23:30:00	1410	1151	1121	383	353	Night	forest
TX_Grassland_Matador_20	Low	10/12/2020	0.41031	Coyote	1	Snapshot USA - 2020	19:12:26	7:46:06	23:30:00	1410	1152	1122	466	436	Night	grassland
TX_Forest_Caesar_Kleberg_20	Low	9/29/2020	0.41031	Virginia Opossum	1	Snapshot USA - 2020	19:19:52	7:22:59	23:30:00	1410	1160	1130	443	413	Night	forest
TX_Grassland_Abilene	Med	10/31/2019	0.41031	Coyote	1	Snapshot USA - 2019	19:26:54	8:57:41	23:30:00	1410	1167	1137	538	508	Night	grassland
KS_Forest_Pittsburg_20	High	9/13/2020	0.41031	Northern Raccoon	1	Snapshot USA - 2020	19:31:01	7:00:53	23:30:00	1410	1171	1141	421	391	Night	forest
UT_Desert_Wasatch	High	11/1/2019	0.41031	Northern Raccoon	1	Snapshot USA - 2019	19:33:55	8:49:27	23:30:00	1410	1174	1144	529	499	Night	forest
WY_Forest_Craighead_20	Low	10/13/2020	0.41031	Red Fox	1	Snapshot USA - 2020	19:42:50	8:35:21	23:30:00	1410	1183	1153	515	485	Night	forest
TX_Grassland_Matador	Low	10/13/2019	0.41031	Northern Raccoon	1	Snapshot USA - 2019	19:52:19	8:37:23	23:30:00	1410	1192	1162	517	487	Night	grassland
MS_Forest_Dahomey	Low	10/4/2019	0.41031	Northern Raccoon	1	Snapshot USA - 2019	20:12:22	8:39:39	23:30:00	1410	1212	1182	520	490	Night	forest
UT_SLC_20	High	9/18/2020	0.41031	Red Fox	1	Snapshot USA - 2020	20:32:52	8:13:07	23:30:00	1410	1233	1203	493	463	Night	forest
MT_Forest_River_Trail_20	Med	9/15/2020	0.41031	Coyote	2	Snapshot USA - 2020	20:51:42	8:16:48	23:30:00	1410	1252	1222	497	467	Night	forest
VA_Anthropogenic_Richmond	Med	9/6/2019	0.41031	Virginia Opossum	1	Snapshot USA - 2019	20:54:12	8:00:31	23:30:00	1410	1254	1224	481	451	Night	forest
MA_Forest_Tufts	High	10/22/2019	0.410019	Gray Fox	1	Snapshot USA - 2019	16:56:22	6:08:24	23:29:00	1409	1016	986	368	338	Night	forest
DC_HF Sites	High	11/6/2019	0.410019	Northern Raccoon	1	Snapshot USA - 2019	17:35:19	6:47:41	23:29:00	1409	1055	1025	408	378	Night	forest
MI_Forest_Kellogg	Low	11/2/2019	0.410019	Northern Raccoon	1	Snapshot USA - 2019	17:35:45	7:17:30	23:29:00	1409	1056	1026	438	408	Night	forest
NY_Anthropogenic_NYC_20	High	9/30/2020	0.410019	Northern Raccoon	1	Snapshot USA - 2020	17:39:58	5:52:05	23:29:00	1409	1060	1030	352	322	Night	desert
NC_Burke County	Low	10/17/2019	0.410019	Coyote	1	Snapshot USA - 2019	17:46:39	6:33:03	23:29:00	1409	1067	1037	393	363	Night	grassland
TN_Forest_Cheatham_20	Low	11/7/2020	0.410019	Striped Skunk	1	Snapshot USA - 2020	17:47:56	7:19:02	23:29:00	1409	1068	1038	439	409	Night	forest
OH_Forest_G_Cubed_Ranch_20	Low	10/9/2020	0.410019	Virginia Opossum	1	Snapshot USA - 2020	17:55:12	6:30:18	23:29:00	1409	1075	1045	390	360	Night	forest
SC_Forest_Piedmont_20	Med	10/15/2020	0.410019	Northern Raccoon	1	Snapshot USA - 2020	17:56:10	6:35:33	23:29:00	1409	1076	1046	396	366	Night	forest
OH_Forest_Huston-Brumbaugh Nature Center	Low	10/8/2019	0.410019	Northern Raccoon	1	Snapshot USA - 2019	17:57:20	6:28:58	23:29:00	1409	1077	1047	389	359	Night	forest
MI_Forest_Kellogg	Low	10/18/2019	0.410019	Northern Raccoon	2	Snapshot USA - 2019	17:57:13	6:59:05	23:29:00	1409	1077	1047	419	389	Night	forest
MI_Forest_Kellogg	Low	10/11/2019	0.410019	Northern Raccoon	1	Snapshot USA - 2019	18:08:33	6:50:55	23:29:00	1409	1089	1059	411	381	Night	forest
MD_Forest_Baltimore	High	9/19/2019	0.410019	Northern Raccoon	1	Snapshot USA - 2019	18:10:52	5:52:12	23:29:00	1409	1091	1061	352	322	Night	forest
IN_Forest_Purdue_PWA_Martell	Low	10/14/2019	0.410019	Northern Raccoon	1	Snapshot USA - 2019	18:11:54	6:58:45	23:29:00	1409	1092	1062	419	389	Night	forest
IN_Forest_Purdue_PWA_Martell	Low	10/14/2019	0.410019	Northern Raccoon	1	Snapshot USA - 2019	18:11:54	6:58:46	23:29:00	1409	1092	1062	419	389	Night	forest
MD_Forest_Baltimore	High	9/15/2019	0.410019	Northern Raccoon	1	Snapshot USA - 2019	18:17:46	5:48:57	23:29:00	1409	1098	1068	349	319	Night	forest
OH_Forest_Huston-Brumbaugh Nature Center	Low	9/22/2019	0.410019	Northern Raccoon	1	Snapshot USA - 2019	18:24:07	6:12:48	23:29:00	1409	1104	1074	373	343	Night	forest
MO_Anthropogenic_University_of_Missouri	Med	10/22/2019	0.410019	Northern Raccoon	1	Snapshot USA - 2019	18:24:50	7:28:37	23:29:00	1409	1105	1075	449	419	Night	forest
IN_Forest_Purdue_PWA_Martell	Low	10/5/2019	0.410019	Northern Raccoon	1	Snapshot USA - 2019	18:26:10	6:49:27	23:29:00	1409	1106	1076	409	379	Night	forest
MO_Anthropogenic_University_of_Missouri_20	Med	10/20/2020	0.410019	Virginia Opossum	1	Snapshot USA - 2020	18:26:31	7:27:17	23:29:00	1409	1107	1077	447	417	Night	forest
OH_Forest_G_Cubed_Ranch_20	Low	9/19/2020	0.410019	Northern Raccoon	1	Snapshot USA - 2020	18:27:58	6:10:55	23:29:00	1409	1108	1078	371	341	Night	forest
OH_Forest_Huston-Brumbaugh Nature Center_20	Low	9/18/2020	0.410019	Northern Raccoon	1	Snapshot USA - 2020	18:29:44	6:09:40	23:29:00	1409	1110	1080	370	340	Night	forest
OH_Forest_Huston-Brumbaugh Nature Center	Low	9/10/2019	0.410019	Northern Raccoon	1	Snapshot USA - 2019	18:44:36	6:01:11	23:29:00	1409	1125	1095	361	331	Night	forest
MO_Anthropogenic_University_of_Missouri	Med	10/6/2019	0.410019	Virginia Opossum	1	Snapshot USA - 2019	18:48:12	7:12:38	23:29:00	1409	1128	1098	433	403	Night	forest
OH_Forest_Huston-Brumbaugh Nature Center	Low	9/6/2019	0.410019	Northern Raccoon	3	Snapshot USA - 2019	18:51:17	5:57:17	23:29:00	1409	1131	1101	357	327	Night	forest
IL_Forest_Urbana	Med	9/23/2019	0.410019	Northern Raccoon	1	Snapshot USA - 2019	18:50:34	6:42:05	23:29:00	1409	1131	1101	402	372	Night	forest
SC_Forest_Piedmont	Low	9/2/2019	0.410019	Northern Raccoon	1	Snapshot USA - 2019	18:55:33	6:04:13	23:29:00	1409	1136	1106	364	334	Night	forest
NC_Pender County	Low	8/25/2019	0.410019	Northern Raccoon	1	Snapshot USA - 2019	18:57:40	5:45:06	23:29:00	1409	1138	1108	345	315	Night	grassland
IN_Forest_Purdue_Lugar	Med	9/16/2019	0.410019	Coyote	1	Snapshot USA - 2019	18:57:43	6:30:39	23:29:00	1409	1138	1108	391	361	Night	forest
SD_Shelterbelt_and_Grassland_Brookings	Med	10/6/2019	0.410019	Northern Raccoon	1	Snapshot USA - 2019	19:01:26	7:31:56	23:29:00	1409	1141	1111	452	422	Night	grassland
MO_Anthropogenic_University_of_Missouri	Med	9/25/2019	0.410019	Virginia Opossum	1	Snapshot USA - 2019	19:05:41	7:02:25	23:29:00	1409	1146	1116	422	392	Night	forest
KS_Forest_Pittsburg	High	9/26/2019	0.410019	Northern Raccoon	1	Snapshot USA - 2019	19:11:54	7:10:55	23:29:00	1409	1152	1122	431	401	Night	forest
TX_Grassland_Matador_20	Low	9/30/2020	0.410019	Striped Skunk	1	Snapshot USA - 2020	19:28:32	7:37:05	23:29:00	1409	1169	1139	457	427	Night	grassland
SD_Shelterbelt_and_Grassland_Brookings_20	Med	9/17/2020	0.410019	Northern Raccoon	1	Snapshot USA - 2020	19:35:24	7:10:27	23:29:00	1409	1175	1145	430	400	Night	grassland
MT_Grassland_SCBI_20	Low	10/2/2020	0.410019	Coyote	1	Snapshot USA - 2020	19:49:21	8:13:20	23:29:00	1409	1189	1159	493	463	Night	forest
CA_Riparian_San_Joaquin	Med	10/23/2019	0.410019	Coyote	1	Snapshot USA - 2019	20:14:24	9:15:21	23:29:00	1409	1214	1184	555	525	Night	forest
MS_Forest_Dahomey	Low	9/24/2019	0.410019	Northern Raccoon	1	Snapshot USA - 2019	20:32:23	8:26:29	23:29:00	1409	1232	1202	506	476	Night	forest
WA_forest_Seattle_20	High	10/7/2020	0.410019	Coyote	1	Snapshot USA - 2020	20:37:31	9:18:34	23:29:00	1409	1238	1208	559	529	Night	forest
UT_SLC_20	High	9/10/2020	0.410019	Red Fox	1	Snapshot USA - 2020	20:46:06	8:05:08	23:29:00	1409	1246	1216	485	455	Night	forest
CA_Riparian_San_Joaquin	Med	9/30/2019	0.410019	Coyote	2	Snapshot USA - 2019	20:46:24	8:54:50	23:29:00	1409	1246	1216	535	505	Night	forest
WA_forest_Seattle_20	High	9/29/2020	0.410019	Coyote	1	Snapshot USA - 2020	20:53:41	9:07:28	23:29:00	1409	1254	1224	547	517	Night	forest
UT_SLC_20	High	9/5/2020	0.410019	Red Fox	1	Snapshot USA - 2020	20:54:31	8:00:23	23:29:00	1409	1255	1225	480	450	Night	forest
CA_Forest_Pepperwood_Preserve	Low	9/27/2019	0.410019	Gray Fox	1	Snapshot USA - 2019	21:02:10	9:04:02	23:29:00	1409	1262	1232	544	514	Night	forest
CA_Forest_Sierra Nevada	Low	9/3/2019	0.410019	Gray Fox	1	Snapshot USA - 2019	21:27:08	8:32:08	23:29:00	1409	1287	1257	512	482	Night	forest
NY_Anthropogenic_NYC_20	High	10/26/2020	0.409728	Northern Raccoon	1	Snapshot USA - 2020	17:00:37	6:20:59	23:28:00	1408	1021	991	381	351	Night	desert
PA_Forest_State_Games_Lands_026	Low	11/9/2019	0.409728	Red Fox	1	Snapshot USA - 2019	17:05:14	6:54:23	23:28:00	1408	1025	995	414	384	Night	forest
NY_Anthropogenic_NYC_20	High	10/20/2020	0.409728	Virginia Opossum	1	Snapshot USA - 2020	17:08:46	6:13:58	23:28:00	1408	1029	999	374	344	Night	desert
WY_Grassland_Carbon_County	Low	11/7/2019	0.409728	Coyote	1	Snapshot USA - 2019	17:12:40	6:55:12	23:28:00	1408	1033	1003	415	385	Night	grassland
NJ_Forest_Rutgers	High	10/7/2019	0.409728	Striped Skunk	1	Snapshot USA - 2019	17:32:34	6:01:08	23:28:00	1408	1053	1023	361	331	Night	grassland
NC_Cleveland County	Low	10/23/2019	0.409728	Red Fox	1	Snapshot USA - 2019	17:34:00	6:32:37	23:28:00	1408	1054	1024	393	363	Night	forest
MI_Forest_Kellogg	Low	11/2/2019	0.409728	Northern Raccoon	1	Snapshot USA - 2019	17:35:47	7:17:28	23:28:00	1408	1056	1026	437	407	Night	forest
DC_HF Sites	High	11/2/2019	0.409728	Red Fox	1	Snapshot USA - 2019	17:38:29	6:44:19	23:28:00	1408	1058	1028	404	374	Night	forest
NY_Forest_Black_Rock	Low	10/2/2019	0.409728	Northern Raccoon	1	Snapshot USA - 2019	17:38:38	5:54:35	23:28:00	1408	1059	1029	355	325	Night	forest
AL_Forest_Auburn_20	Med	11/16/2020	0.409728	Northern Raccoon	1	Snapshot USA - 2020	17:41:51	7:14:39	23:28:00	1408	1062	1032	435	405	Night	forest
FL_Forest_Melrose	Low	10/31/2019	0.409728	Virginia Opossum	1	Snapshot USA - 2019	17:43:06	6:29:34	23:28:00	1408	1063	1033	390	360	Night	forest
FL_Key Largo 2019	Med	10/15/2019	0.409728	Virginia Opossum	1	Snapshot USA - 2019	17:55:47	6:20:34	23:28:00	1408	1076	1046	381	351	Night	forest
DE_Forest_Wilmington_20	High	9/22/2020	0.409728	Northern Raccoon	1	Snapshot USA - 2020	18:00:33	5:51:20	23:28:00	1408	1081	1051	351	321	Night	forest
TN_Forest_Cheatham_20	Low	10/24/2020	0.409728	Northern Raccoon	1	Snapshot USA - 2020	18:02:16	7:05:08	23:28:00	1408	1082	1052	425	395	Night	forest
DE_Forest_Wilmington_20	High	9/21/2020	0.409728	Northern Raccoon	1	Snapshot USA - 2020	18:02:40	5:50:54	23:28:00	1408	1083	1053	351	321	Night	forest
DE_Forest_Wilmington_20	High	9/21/2020	0.409728	Northern Raccoon	1	Snapshot USA - 2020	18:02:40	5:50:54	23:28:00	1408	1083	1053	351	321	Night	forest
MA_Forest_Amherst	High	9/12/2019	0.409728	Northern Raccoon	1	Snapshot USA - 2019	18:07:49	5:27:45	23:28:00	1408	1088	1058	328	298	Night	forest
MD_Forest_Baltimore	High	9/15/2019	0.409728	Northern Raccoon	2	Snapshot USA - 2019	18:17:46	5:48:57	23:28:00	1408	1098	1068	349	319	Night	forest
SC_Forest_Piedmont	Low	9/27/2019	0.409728	Coyote	1	Snapshot USA - 2019	18:20:45	6:21:15	23:28:00	1408	1101	1071	381	351	Night	forest
KS_Forest_Pittsburg	High	10/28/2019	0.409728	Virginia Opossum	1	Snapshot USA - 2019	18:27:16	7:40:30	23:28:00	1408	1107	1077	461	431	Night	forest
KS_Forest_Pittsburg	High	10/28/2019	0.409728	Virginia Opossum	1	Snapshot USA - 2019	18:27:16	7:40:30	23:28:00	1408	1107	1077	461	431	Night	forest
IL_Anthropogenic_Aurora_20	High	10/3/2020	0.409728	Northern Raccoon	1	Snapshot USA - 2020	18:32:54	6:54:03	23:28:00	1408	1113	1083	414	384	Night	forest
MO_Anthropogenic_University_of_Missouri_20	Med	10/11/2020	0.409728	Virginia Opossum	1	Snapshot USA - 2020	18:39:25	7:18:10	23:28:00	1408	1119	1089	438	408	Night	forest
OH_Forest_Huston-Brumbaugh Nature Center	Low	9/7/2019	0.409728	Northern Raccoon	1	Snapshot USA - 2019	18:49:36	5:58:14	23:28:00	1408	1130	1100	358	328	Night	forest
NC_Craven County	Low	8/29/2019	0.409728	Coyote	1	Snapshot USA - 2019	18:52:09	5:48:31	23:28:00	1408	1132	1102	349	319	Night	forest
MO_Anthropogenic_University_of_Missouri	Med	9/23/2019	0.409728	Northern Raccoon	2	Snapshot USA - 2019	19:08:59	7:00:40	23:28:00	1408	1149	1119	421	391	Night	forest
AR_Grassland_Grandview_Prairie_20	Low	9/24/2020	0.409728	Northern Raccoon	1	Snapshot USA - 2020	19:10:19	7:06:08	23:28:00	1408	1150	1120	426	396	Night	grassland
IL_Forest_Urbana	Med	9/10/2019	0.409728	Northern Raccoon	1	Snapshot USA - 2019	19:12:19	6:29:53	23:28:00	1408	1152	1122	390	360	Night	forest
CO_GrasslandOak_USAFA	Med	10/11/2019	0.409728	Striped Skunk	1	Snapshot USA - 2019	19:28:58	8:05:54	23:28:00	1408	1169	1139	486	456	Night	forest
WI_Forest_Chequamegon-Nicolet	Low	10/24/2019	0.409728	Red Fox	1	Snapshot USA - 2019	19:36:16	8:49:21	23:28:00	1408	1176	1146	529	499	Night	forest
TX_Forest_LBJ_National_Grasslands_20	Low	9/16/2020	0.409728	Virginia Opossum	1	Snapshot USA - 2020	19:36:59	7:16:25	23:28:00	1408	1177	1147	436	406	Night	forest
AZ_Desert_McDowell_Sonoran_Preserve_20	Low	9/23/2020	0.409728	Coyote	1	Snapshot USA - 2020	20:23:49	8:17:39	23:28:00	1408	1224	1194	498	468	Night	desert
CA_Riparian_San_Joaquin	Med	9/30/2019	0.409728	Coyote	1	Snapshot USA - 2019	20:46:24	8:54:50	23:28:00	1408	1246	1216	535	505	Night	forest
CA_Forest_Pepperwood_Preserve	Low	9/27/2019	0.409728	Gray Fox	1	Snapshot USA - 2019	21:02:10	9:04:02	23:28:00	1408	1262	1232	544	514	Night	forest
CA_Forest_Pepperwood_Preserve	Low	9/15/2019	0.409728	Gray Fox	1	Snapshot USA - 2019	21:21:23	8:53:29	23:28:00	1408	1281	1251	533	503	Night	forest
DE_Forest_Wilmington	High	10/6/2019	0.409437	Northern Raccoon	1	Snapshot USA - 2019	17:24:38	5:51:58	23:27:00	1407	1045	1015	352	322	Night	forest
OH_Forest_Huston-Brumbaugh Nature Center	Low	10/27/2019	0.409437	Northern Raccoon	1	Snapshot USA - 2019	17:28:58	6:49:53	23:27:00	1407	1049	1019	410	380	Night	forest
MI_Forest_Detroit	High	10/29/2019	0.409437	Virginia Opossum	1	Snapshot USA - 2019	17:32:28	7:03:34	23:27:00	1407	1052	1022	424	394	Night	anthropogenic
NJ_Forest_Rutgers	High	10/6/2019	0.409437	Northern Raccoon	1	Snapshot USA - 2019	17:34:10	6:00:05	23:27:00	1407	1054	1024	360	330	Night	grassland
DC_HF Sites	High	11/3/2019	0.409437	Northern Raccoon	1	Snapshot USA - 2019	17:37:40	6:45:09	23:27:00	1407	1058	1028	405	375	Night	forest
VA_Forest_Fort_AP_Hill	Low	10/13/2019	0.409437	Virginia Opossum	1	Snapshot USA - 2019	17:39:13	6:20:47	23:27:00	1407	1059	1029	381	351	Night	forest
OH_Forest_Huston-Brumbaugh Nature Center	Low	10/12/2019	0.409437	Northern Raccoon	1	Snapshot USA - 2019	17:50:56	6:33:12	23:27:00	1407	1071	1041	393	363	Night	forest
FL_KeyLargo_20	Med	10/13/2020	0.409437	Northern Raccoon	1	Snapshot USA - 2020	17:56:55	6:19:56	23:27:00	1407	1077	1047	380	350	Night	forest
DE_Forest_Wilmington	High	9/20/2019	0.409437	Red Fox	1	Snapshot USA - 2019	18:05:33	5:49:17	23:27:00	1407	1086	1056	349	319	Night	forest
DE_Forest_Wilmington_20	High	9/19/2020	0.409437	Virginia Opossum	1	Snapshot USA - 2020	18:05:51	5:48:52	23:27:00	1407	1086	1056	349	319	Night	forest
DE_Forest_Wilmington_20	High	9/19/2020	0.409437	Northern Raccoon	1	Snapshot USA - 2020	18:05:59	5:49:03	23:27:00	1407	1086	1056	349	319	Night	forest
NC_Dare County	Med	9/29/2019	0.409437	Virginia Opossum	1	Snapshot USA - 2019	18:12:09	6:17:47	23:27:00	1407	1092	1062	378	348	Night	grassland
DC_Urban_ML_Sites_20	High	9/14/2020	0.409437	Northern Raccoon	2	Snapshot USA - 2020	18:19:15	5:50:09	23:27:00	1407	1099	1069	350	320	Night	forest
DC_Urban_ML_Sites_20	High	9/12/2020	0.409437	Red Fox	1	Snapshot USA - 2020	18:22:25	5:48:20	23:27:00	1407	1102	1072	348	318	Night	forest
OH_Forest_Huston-Brumbaugh Nature Center	Low	9/23/2019	0.409437	Northern Raccoon	2	Snapshot USA - 2019	18:22:26	6:13:48	23:27:00	1407	1102	1072	374	344	Night	forest
MO_Anthropogenic_University_of_Missouri	Med	10/22/2019	0.409437	Northern Raccoon	2	Snapshot USA - 2019	18:24:50	7:28:37	23:27:00	1407	1105	1075	449	419	Night	forest
IN_Forest_Purdue_PWA_Martell_20	Low	10/4/2020	0.409437	Northern Raccoon	1	Snapshot USA - 2020	18:26:39	6:49:17	23:27:00	1407	1107	1077	409	379	Night	forest
IA_Anthropogenic_Ames_20	Med	10/18/2020	0.409437	Northern Raccoon	1	Snapshot USA - 2020	18:29:04	7:32:02	23:27:00	1407	1109	1079	452	422	Night	forest
OH_Forest_Huston-Brumbaugh Nature Center	Low	9/18/2019	0.409437	Northern Raccoon	1	Snapshot USA - 2019	18:30:59	6:08:56	23:27:00	1407	1111	1081	369	339	Night	forest
IN_Forest_Purdue_PWA_Martell	Low	10/1/2019	0.409437	Northern Raccoon	1	Snapshot USA - 2019	18:32:45	6:45:27	23:27:00	1407	1113	1083	405	375	Night	forest
NC_Craven County	Low	9/6/2019	0.409437	Coyote	1	Snapshot USA - 2019	18:40:51	5:54:39	23:27:00	1407	1121	1091	355	325	Night	forest
MO_Anthropogenic_University_of_Missouri	Med	10/7/2019	0.409437	Northern Raccoon	2	Snapshot USA - 2019	18:46:40	7:13:36	23:27:00	1407	1127	1097	434	404	Night	forest
GA_Forest_Ceylon_20	Low	9/3/2020	0.409437	Virginia Opossum	1	Snapshot USA - 2020	18:48:55	6:05:41	23:27:00	1407	1129	1099	366	336	Night	forest
OH_Forest_Huston-Brumbaugh Nature Center_20	Low	9/4/2020	0.409437	Northern Raccoon	1	Snapshot USA - 2020	18:53:23	5:56:06	23:27:00	1407	1133	1103	356	326	Night	forest
IL_Anthropogenic_Aurora_20	High	9/21/2020	0.409437	Northern Raccoon	1	Snapshot USA - 2020	18:53:43	6:41:32	23:27:00	1407	1134	1104	402	372	Night	forest
MO_Anthropogenic_University_of_Missouri_20	Med	10/1/2020	0.409437	Northern Raccoon	1	Snapshot USA - 2020	18:54:54	7:08:38	23:27:00	1407	1135	1105	429	399	Night	forest
IA_Anthropogenic_Ames_20	Med	10/2/2020	0.409437	Northern Raccoon	1	Snapshot USA - 2020	18:55:24	7:14:06	23:27:00	1407	1135	1105	434	404	Night	forest
TX_Forest_LBJ_National_Grasslands_20	Low	10/10/2020	0.409437	Northern Raccoon	1	Snapshot USA - 2020	19:04:18	7:32:43	23:27:00	1407	1144	1114	453	423	Night	forest
MO_Anthropogenic_University_of_Missouri	Med	9/25/2019	0.409437	Virginia Opossum	1	Snapshot USA - 2019	19:05:41	7:02:25	23:27:00	1407	1146	1116	422	392	Night	forest
MO_Anthropogenic_University_of_Missouri_20	Med	9/24/2020	0.409437	Virginia Opossum	1	Snapshot USA - 2020	19:06:08	7:02:12	23:27:00	1407	1146	1116	422	392	Night	forest
OK_Grassland_Ardmore_20	Low	10/4/2020	0.409437	Northern Raccoon	3	Snapshot USA - 2020	19:10:18	7:27:09	23:27:00	1407	1150	1120	447	417	Night	grassland
IL_Forest_Urbana	Med	9/5/2019	0.409437	Northern Raccoon	1	Snapshot USA - 2019	19:20:36	6:25:16	23:27:00	1407	1161	1131	385	355	Night	forest
TX_Grassland_Matador	Low	11/2/2019	0.409437	Northern Raccoon	1	Snapshot USA - 2019	19:24:29	9:00:03	23:27:00	1407	1164	1134	540	510	Night	grassland
TX_Grassland_Freeman_Center_20	Low	9/26/2020	0.409437	Northern Raccoon	1	Snapshot USA - 2020	19:24:49	7:24:03	23:27:00	1407	1165	1135	444	414	Night	grassland
IL_Anthropogenic_Aurora_20	High	8/28/2020	0.409437	Northern Raccoon	1	Snapshot USA - 2020	19:34:54	6:17:08	23:27:00	1407	1175	1145	377	347	Night	forest
IL_Anthropogenic_Aurora_20	High	8/28/2020	0.409437	Northern Raccoon	1	Snapshot USA - 2020	19:34:52	6:17:06	23:27:00	1407	1175	1145	377	347	Night	forest
IA_Anthropogenic_Ames_20	Med	9/9/2020	0.409437	Virginia Opossum	1	Snapshot USA - 2020	19:35:47	6:49:57	23:27:00	1407	1176	1146	410	380	Night	forest
MO_Anthropogenic_University_of_Missouri_20	Med	8/26/2020	0.409437	Virginia Opossum	1	Snapshot USA - 2020	19:52:05	6:36:19	23:27:00	1407	1192	1162	396	366	Night	forest
VA_Anthropogenic_Richmond	Med	10/1/2019	0.409437	Northern Raccoon	1	Snapshot USA - 2019	20:11:49	8:24:56	23:27:00	1407	1212	1182	505	475	Night	forest
UT_SLC_20	High	9/22/2020	0.409437	Red Fox	1	Snapshot USA - 2020	20:25:45	8:16:41	23:27:00	1407	1226	1196	497	467	Night	forest
UT_SLC_20	High	9/20/2020	0.409437	Northern Raccoon	3	Snapshot USA - 2020	20:29:29	8:15:04	23:27:00	1407	1229	1199	495	465	Night	forest
MT_Urban-Wild Missoula	High	9/19/2019	0.409437	Coyote	1	Snapshot USA - 2019	20:30:25	8:13:45	23:27:00	1407	1230	1200	494	464	Night	grassland
NY_Forest_Black_Rock	Low	10/2/2019	0.409146	Northern Raccoon	2	Snapshot USA - 2019	17:38:38	5:54:35	23:26:00	1406	1059	1029	355	325	Night	forest
FL_KeyLargo_20	Med	10/29/2020	0.409146	Virginia Opossum	1	Snapshot USA - 2020	17:43:35	6:28:38	23:26:00	1406	1064	1034	389	359	Night	forest
FL_Forest_Melrose	Low	10/15/2019	0.409146	Virginia Opossum	1	Snapshot USA - 2019	17:56:07	6:20:46	23:26:00	1406	1076	1046	381	351	Night	forest
DE_Forest_Wilmington_20	High	9/21/2020	0.409146	Northern Raccoon	1	Snapshot USA - 2020	18:02:40	5:50:54	23:26:00	1406	1083	1053	351	321	Night	forest
PA_Forest_Gettysburg_College_20	Med	9/22/2020	0.409146	Red Fox	1	Snapshot USA - 2020	18:07:20	5:58:08	23:26:00	1406	1087	1057	358	328	Night	forest
OH_Forest_G_Cubed_Ranch_20	Low	10/1/2020	0.409146	Northern Raccoon	1	Snapshot USA - 2020	18:08:00	6:22:20	23:26:00	1406	1088	1058	382	352	Night	forest
FL_Key Largo 2019	Med	9/30/2019	0.409146	Virginia Opossum	1	Snapshot USA - 2019	18:10:57	6:13:59	23:26:00	1406	1091	1061	374	344	Night	forest
IL_Anthropogenic_Aurora_20	High	10/13/2020	0.409146	Red Fox	1	Snapshot USA - 2020	18:16:21	7:04:58	23:26:00	1406	1096	1066	425	395	Night	forest
SC_Forest_SREL_20	Low	9/24/2020	0.409146	Northern Raccoon	2	Snapshot USA - 2020	18:21:55	6:17:39	23:26:00	1406	1102	1072	378	348	Night	forest
IN_Forest_Purdue_PWA_Martell	Low	10/3/2019	0.409146	Northern Raccoon	1	Snapshot USA - 2019	18:29:25	6:47:25	23:26:00	1406	1109	1079	407	377	Night	forest
IN_Forest_Purdue_PWA_Martell_20	Low	9/30/2020	0.409146	Northern Raccoon	1	Snapshot USA - 2020	18:33:15	6:45:17	23:26:00	1406	1113	1083	405	375	Night	forest
DE_Forest_Wilmington	High	9/2/2019	0.409146	Northern Raccoon	1	Snapshot USA - 2019	18:35:15	5:33:14	23:26:00	1406	1115	1085	333	303	Night	forest
VA_Forest_Richmond(rural)	Med	9/8/2019	0.409146	Red Fox	1	Snapshot USA - 2019	18:34:45	5:48:54	23:26:00	1406	1115	1085	349	319	Night	forest
MO_Anthropogenic_University_of_Missouri	Med	10/14/2019	0.409146	Northern Raccoon	1	Snapshot USA - 2019	18:36:01	7:20:22	23:26:00	1406	1116	1086	440	410	Night	forest
NC_Forest_Mt_Glum_20	Low	9/15/2020	0.409146	Virginia Opossum	1	Snapshot USA - 2020	18:37:44	6:13:37	23:26:00	1406	1118	1088	374	344	Night	grassland
UT_Desert_Wasatch	High	10/5/2019	0.409146	Northern Raccoon	1	Snapshot USA - 2019	18:44:20	6:58:47	23:26:00	1406	1124	1094	419	389	Night	forest
IN_Forest_Purdue_Lugar_20	Med	9/23/2020	0.409146	Northern Raccoon	1	Snapshot USA - 2020	18:44:39	6:38:05	23:26:00	1406	1125	1095	398	368	Night	forest
MO_Anthropogenic_University_of_Missouri	Med	10/8/2019	0.409146	Northern Raccoon	1	Snapshot USA - 2019	18:45:07	7:14:33	23:26:00	1406	1125	1095	435	405	Night	forest
TX_Grassland_Matador_20	Low	10/23/2020	0.409146	Coyote	1	Snapshot USA - 2020	18:59:28	7:55:19	23:26:00	1406	1139	1109	475	445	Night	grassland
OH_Forest_Huston-Brumbaugh Nature Center_20	Low	8/29/2020	0.409146	Red Fox	1	Snapshot USA - 2020	19:03:07	5:50:13	23:26:00	1406	1143	1113	350	320	Night	forest
IA_Anthropogenic_Ames_20	Med	9/27/2020	0.409146	Virginia Opossum	1	Snapshot USA - 2020	19:04:02	7:08:42	23:26:00	1406	1144	1114	429	399	Night	forest
TX_Forest_Caesar_Kleberg_20	Low	10/4/2020	0.409146	Virginia Opossum	1	Snapshot USA - 2020	19:14:22	7:25:09	23:26:00	1406	1154	1124	445	415	Night	forest
IL_Forest_Urbana	Med	9/7/2019	0.409146	Northern Raccoon	1	Snapshot USA - 2019	19:17:15	6:27:04	23:26:00	1406	1157	1127	387	357	Night	forest
MT_Urban-Wild Missoula	High	11/11/2019	0.409146	Coyote	1	Snapshot USA - 2019	19:25:12	8:59:17	23:26:00	1406	1165	1135	539	509	Night	grassland
IL_Forest_Urbana_20	Med	9/1/2020	0.409146	Virginia Opossum	1	Snapshot USA - 2020	19:25:44	6:22:07	23:26:00	1406	1166	1136	382	352	Night	forest
SD_Shelterbelt_and_Grassland_Brookings_20	Med	9/17/2020	0.409146	Northern Raccoon	1	Snapshot USA - 2020	19:35:24	7:10:26	23:26:00	1406	1175	1145	430	400	Night	grassland
SD_Shelterbelt_and_Grassland_Brookings_20	Med	9/13/2020	0.409146	Northern Raccoon	2	Snapshot USA - 2020	19:42:56	7:05:51	23:26:00	1406	1183	1153	426	396	Night	grassland
WY_Forest_Craighead_20	Low	9/6/2020	0.409146	Red Fox	1	Snapshot USA - 2020	20:50:01	7:53:18	23:26:00	1406	1250	1220	473	443	Night	forest
NY_Anthropogenic_NYC_20	High	10/11/2020	0.408855	Coyote	1	Snapshot USA - 2020	17:22:20	6:03:50	23:25:00	1405	1042	1012	364	334	Night	desert
OH_Forest_Huston-Brumbaugh Nature Center	Low	10/27/2019	0.408855	Northern Raccoon	1	Snapshot USA - 2019	17:29:00	6:49:55	23:25:00	1405	1049	1019	410	380	Night	forest
DC_HF Sites	High	11/5/2019	0.408855	Red Fox	1	Snapshot USA - 2019	17:36:05	6:46:50	23:25:00	1405	1056	1026	407	377	Night	forest
MA_Forest_Amherst	High	9/28/2019	0.408855	Gray Fox	1	Snapshot USA - 2019	17:39:30	5:44:50	23:25:00	1405	1060	1030	345	315	Night	forest
MA_Forest_Amherst	High	9/27/2019	0.408855	Northern Raccoon	1	Snapshot USA - 2019	17:41:04	5:43:32	23:25:00	1405	1061	1031	344	314	Night	forest
SC_Forest_Lynches_River	Low	10/20/2019	0.408855	Northern Raccoon	1	Snapshot USA - 2019	17:41:04	6:29:13	23:25:00	1405	1061	1031	389	359	Night	forest
NC_Dare County	Med	10/19/2019	0.408855	Bobcat	1	Snapshot USA - 2019	17:44:04	6:34:52	23:25:00	1405	1064	1034	395	365	Night	grassland
NC_Cleveland County	Low	10/14/2019	0.408855	Northern Raccoon	1	Snapshot USA - 2019	17:45:27	6:24:32	23:25:00	1405	1065	1035	385	355	Night	forest
AL_Forest_Auburn	Med	10/22/2019	0.408855	Northern Raccoon	1	Snapshot USA - 2019	18:02:59	6:52:12	23:25:00	1405	1083	1053	412	382	Night	forest
DE_Forest_Wilmington	High	9/20/2019	0.408855	Red Fox	1	Snapshot USA - 2019	18:05:33	5:49:17	23:25:00	1405	1086	1056	349	319	Night	forest
DE_Forest_Wilmington_20	High	9/19/2020	0.408855	Northern Raccoon	1	Snapshot USA - 2020	18:05:59	5:49:03	23:25:00	1405	1086	1056	349	319	Night	forest
SC_Forest_Lynches_River	Low	10/1/2019	0.408855	Northern Raccoon	1	Snapshot USA - 2019	18:05:39	6:14:35	23:25:00	1405	1086	1056	375	345	Night	forest
MD_Forest_Baltimore	High	9/18/2019	0.408855	Northern Raccoon	1	Snapshot USA - 2019	18:12:30	5:51:18	23:25:00	1405	1093	1063	351	321	Night	forest
SC_Bottomland_SREL_20	Low	9/30/2020	0.408855	Coyote	1	Snapshot USA - 2020	18:13:48	6:21:43	23:25:00	1405	1094	1064	382	352	Night	forest
MO_Forest_HBHM_Acres_20	Low	10/26/2020	0.408855	Northern Raccoon	1	Snapshot USA - 2020	18:16:26	7:34:31	23:25:00	1405	1096	1066	455	425	Night	forest
DC_Urban_ML_Sites_20	High	9/14/2020	0.408855	Red Fox	1	Snapshot USA - 2020	18:19:13	5:50:06	23:25:00	1405	1099	1069	350	320	Night	forest
OH_Forest_Huston-Brumbaugh Nature Center	Low	9/19/2019	0.408855	Northern Raccoon	1	Snapshot USA - 2019	18:29:15	6:09:52	23:25:00	1405	1109	1079	370	340	Night	forest
DC_Urban_ML_Sites_20	High	9/2/2020	0.408855	Virginia Opossum	1	Snapshot USA - 2020	18:38:25	5:39:39	23:25:00	1405	1118	1088	340	310	Night	forest
OH_Forest_G_Cubed_Ranch_20	Low	9/7/2020	0.408855	Virginia Opossum	1	Snapshot USA - 2020	18:47:52	5:59:44	23:25:00	1405	1128	1098	360	330	Night	forest
MO_Anthropogenic_University_of_Missouri_20	Med	10/3/2020	0.408855	Northern Raccoon	1	Snapshot USA - 2020	18:51:45	7:10:31	23:25:00	1405	1132	1102	431	401	Night	forest
OH_Forest_Huston-Brumbaugh Nature Center	Low	9/2/2019	0.408855	Northern Raccoon	1	Snapshot USA - 2019	18:57:52	5:53:23	23:25:00	1405	1138	1108	353	323	Night	forest
SD_Shelterbelt_and_Grassland_Brookings	Med	10/8/2019	0.408855	Northern Raccoon	2	Snapshot USA - 2019	18:57:39	7:34:14	23:25:00	1405	1138	1108	454	424	Night	grassland
IL_Forest_Urbana_20	Med	9/16/2020	0.408855	Virginia Opossum	1	Snapshot USA - 2020	19:01:05	6:36:12	23:25:00	1405	1141	1111	396	366	Night	forest
IA_Anthropogenic_Ames	Med	9/28/2019	0.408855	Northern Raccoon	2	Snapshot USA - 2019	19:03:34	7:08:57	23:25:00	1405	1144	1114	429	399	Night	forest
IL_Forest_Urbana_20	Med	9/9/2020	0.408855	Northern Raccoon	1	Snapshot USA - 2020	19:12:45	6:29:38	23:25:00	1405	1153	1123	390	360	Night	forest
MO_Anthropogenic_University_of_Missouri	Med	9/18/2019	0.408855	Northern Raccoon	2	Snapshot USA - 2019	19:17:09	6:56:13	23:25:00	1405	1157	1127	416	386	Night	forest
IL_Anthropogenic_Aurora_20	High	9/7/2020	0.408855	Red Fox	1	Snapshot USA - 2020	19:18:09	6:27:19	23:25:00	1405	1158	1128	387	357	Night	forest
IL_Anthropogenic_Aurora_20	High	8/28/2020	0.408855	Northern Raccoon	2	Snapshot USA - 2020	19:34:54	6:17:08	23:25:00	1405	1175	1145	377	347	Night	forest
KS_Forest_Pittsburg_20	High	9/5/2020	0.408855	Virginia Opossum	1	Snapshot USA - 2020	19:43:11	6:54:15	23:25:00	1405	1183	1153	414	384	Night	forest
KS_Forest_Pittsburg_20	High	9/5/2020	0.408855	Virginia Opossum	1	Snapshot USA - 2020	19:43:11	6:54:15	23:25:00	1405	1183	1153	414	384	Night	forest
SD_Shelterbelt_and_Grassland_Brookings_20	Med	9/9/2020	0.408855	Northern Raccoon	1	Snapshot USA - 2020	19:50:22	7:01:14	23:25:00	1405	1190	1160	421	391	Night	grassland
WI_Forest_Whitewater	High	10/11/2019	0.408855	Red Fox	1	Snapshot USA - 2019	19:55:35	8:35:08	23:25:00	1405	1196	1166	515	485	Night	forest
MO_Anthropogenic_University_of_Missouri_20	Med	8/20/2020	0.408855	Coyote	1	Snapshot USA - 2020	20:00:44	6:30:54	23:25:00	1405	1201	1171	391	361	Night	forest
TX_Grassland_Matador	Low	9/10/2019	0.408855	Northern Raccoon	1	Snapshot USA - 2019	20:47:31	8:04:23	23:25:00	1405	1248	1218	484	454	Night	grassland
WI_Forest_Whitewater	High	9/9/2019	0.408855	Red Fox	1	Snapshot USA - 2019	20:49:06	8:03:31	23:25:00	1405	1249	1219	484	454	Night	forest
CA_Forest_Pepperwood_Preserve_20	Low	9/8/2020	0.408855	Virginia Opossum	1	Snapshot USA - 2020	21:31:21	8:48:03	23:25:00	1405	1291	1261	528	498	Night	forest
NY_Anthropogenic_NYC_20	High	11/1/2020	0.408564	Northern Raccoon	1	Snapshot USA - 2020	16:52:43	6:27:03	23:24:00	1404	1013	983	387	357	Night	desert
CT_Forest_Nye_Holman	Med	10/15/2019	0.408564	Northern Raccoon	2	Snapshot USA - 2019	17:10:09	6:02:22	23:24:00	1404	1030	1000	362	332	Night	forest
VA_Forest_Caroline_County_20	Low	11/1/2020	0.408564	Northern Raccoon	1	Snapshot USA - 2020	17:11:45	6:37:09	23:24:00	1404	1032	1002	397	367	Night	forest
MI_Forest_Detroit	High	10/28/2019	0.408564	Virginia Opossum	1	Snapshot USA - 2019	17:32:42	7:01:13	23:24:00	1404	1053	1023	421	391	Night	anthropogenic
MA_Forest_Tufts_20	High	9/24/2020	0.408564	Virginia Opossum	1	Snapshot USA - 2020	17:41:49	5:37:51	23:24:00	1404	1062	1032	338	308	Night	forest
NC_Burke County	Low	10/17/2019	0.408564	Coyote	1	Snapshot USA - 2019	17:46:39	6:33:03	23:24:00	1404	1067	1037	393	363	Night	grassland
NC_Forest_Yarnall_Knob_20	Med	10/13/2020	0.408564	Red Fox	1	Snapshot USA - 2020	17:54:24	6:33:15	23:24:00	1404	1074	1044	393	363	Night	grassland
SC_Forest_Piedmont	Low	10/15/2019	0.408564	Bobcat	1	Snapshot USA - 2019	17:57:03	6:35:00	23:24:00	1404	1077	1047	395	365	Night	forest
FL_Forest_Melrose	Low	10/5/2019	0.408564	Virginia Opossum	1	Snapshot USA - 2019	18:06:01	6:16:17	23:24:00	1404	1086	1056	376	346	Night	forest
IN_Forest_Purdue_PWA_Martell	Low	10/17/2019	0.408564	Northern Raccoon	1	Snapshot USA - 2019	18:07:22	7:01:58	23:24:00	1404	1087	1057	422	392	Night	forest
IN_Forest_Purdue_PWA_Martell	Low	10/17/2019	0.408564	Northern Raccoon	1	Snapshot USA - 2019	18:07:22	7:01:59	23:24:00	1404	1087	1057	422	392	Night	forest
PA_Forest_Gettysburg_College_20	Med	9/18/2020	0.408564	Red Fox	1	Snapshot USA - 2020	18:14:01	5:54:27	23:24:00	1404	1094	1064	354	324	Night	forest
DE_Forest_Wilmington_20	High	9/14/2020	0.408564	Virginia Opossum	1	Snapshot USA - 2020	18:14:39	5:44:54	23:24:00	1404	1095	1065	345	315	Night	forest
OH_Forest_Huston-Brumbaugh Nature Center	Low	9/26/2019	0.408564	Northern Raccoon	1	Snapshot USA - 2019	18:17:19	6:16:46	23:24:00	1404	1097	1067	377	347	Night	forest
MI_Forest_Kellogg	Low	10/3/2019	0.408564	Northern Raccoon	1	Snapshot USA - 2019	18:22:16	6:41:58	23:24:00	1404	1102	1072	402	372	Night	forest
IN_Forest_Purdue_PWA_Martell	Low	10/6/2019	0.408564	Northern Raccoon	1	Snapshot USA - 2019	18:24:32	6:50:27	23:24:00	1404	1105	1075	410	380	Night	forest
MO_Anthropogenic_University_of_Missouri	Med	10/22/2019	0.408564	Northern Raccoon	1	Snapshot USA - 2019	18:24:50	7:28:37	23:24:00	1404	1105	1075	449	419	Night	forest
DE_Forest_Wilmington_20	High	9/5/2020	0.408564	Northern Raccoon	2	Snapshot USA - 2020	18:28:33	5:35:40	23:24:00	1404	1109	1079	336	306	Night	forest
DE_Forest_Wilmington_20	High	9/5/2020	0.408564	Northern Raccoon	1	Snapshot USA - 2020	18:28:33	5:35:40	23:24:00	1404	1109	1079	336	306	Night	forest
DE_Forest_Wilmington_20	High	9/5/2020	0.408564	Northern Raccoon	2	Snapshot USA - 2020	18:28:33	5:35:40	23:24:00	1404	1109	1079	336	306	Night	forest
MI_Forest_Upper_Peninsula_20	Low	10/1/2020	0.408564	Red Fox	1	Snapshot USA - 2020	18:31:02	6:50:27	23:24:00	1404	1111	1081	410	380	Night	forest
NC_Forest_Seven_Devils_20	Low	9/18/2020	0.408564	Coyote	1	Snapshot USA - 2020	18:31:34	6:13:48	23:24:00	1404	1112	1082	374	344	Night	grassland
KS_Forest_Lawrence_20	Low	10/21/2020	0.408564	Northern Raccoon	1	Snapshot USA - 2020	18:34:50	7:38:06	23:24:00	1404	1115	1085	458	428	Night	grassland
MI_Forest_Kellogg	Low	9/25/2019	0.408564	Northern Raccoon	1	Snapshot USA - 2019	18:36:25	6:33:19	23:24:00	1404	1116	1086	393	363	Night	forest
UT_Desert_Wasatch	High	10/11/2019	0.408564	Northern Raccoon	1	Snapshot USA - 2019	18:37:10	7:02:30	23:24:00	1404	1117	1087	423	393	Night	forest
MI_Forest_Kellogg	Low	9/24/2019	0.408564	Northern Raccoon	2	Snapshot USA - 2019	18:38:12	6:32:15	23:24:00	1404	1118	1088	392	362	Night	forest
MO_Anthropogenic_University_of_Missouri	Med	10/13/2019	0.408564	Northern Raccoon	1	Snapshot USA - 2019	18:37:34	7:19:26	23:24:00	1404	1118	1088	439	409	Night	forest
DE_Forest_Wilmington_20	High	8/25/2020	0.408564	Red Fox	1	Snapshot USA - 2020	18:45:52	5:25:36	23:24:00	1404	1126	1096	326	296	Night	forest
IL_Forest_Urbana	Med	9/25/2019	0.408564	Northern Raccoon	1	Snapshot USA - 2019	18:47:14	6:44:00	23:24:00	1404	1127	1097	404	374	Night	forest
MO_Anthropogenic_University_of_Missouri	Med	10/3/2019	0.408564	Virginia Opossum	1	Snapshot USA - 2019	18:52:51	7:09:45	23:24:00	1404	1133	1103	430	400	Night	forest
KY_Forest_Marshall_County	Low	9/20/2019	0.408564	Virginia Opossum	1	Snapshot USA - 2019	18:56:44	6:41:34	23:24:00	1404	1137	1107	402	372	Night	forest
KY_Forest_Marshall_County	Low	9/20/2019	0.408564	Virginia Opossum	1	Snapshot USA - 2019	18:56:44	6:41:34	23:24:00	1404	1137	1107	402	372	Night	forest
MI_Forest_Upper_Peninsula_3_20	Low	9/11/2020	0.408564	Coyote	1	Snapshot USA - 2020	19:15:55	6:30:20	23:24:00	1404	1156	1126	390	360	Night	forest
MI_Forest_Upper_Peninsula_3_20	Low	9/11/2020	0.408564	Coyote	1	Snapshot USA - 2020	19:15:57	6:30:20	23:24:00	1404	1156	1126	390	360	Night	forest
MI_Forest_Upper_Peninsula_3_20	Low	9/5/2020	0.408564	Red Fox	1	Snapshot USA - 2020	19:27:35	6:22:52	23:24:00	1404	1168	1138	383	353	Night	forest
UT_Desert_Wasatch	High	10/27/2019	0.408564	Northern Raccoon	1	Snapshot USA - 2019	19:39:09	8:44:43	23:24:00	1404	1179	1149	525	495	Night	forest
IA_Anthropogenic_Ames	Med	9/7/2019	0.408564	Northern Raccoon	1	Snapshot USA - 2019	19:40:33	6:47:08	23:24:00	1404	1181	1151	407	377	Night	forest
TX_Forest_Pineywoods_Angelina	Low	10/11/2019	0.408564	Northern Raccoon	1	Snapshot USA - 2019	19:55:28	8:35:15	23:24:00	1404	1195	1165	515	485	Night	forest
WI_Forest_Whitewater	High	10/11/2019	0.408564	Red Fox	1	Snapshot USA - 2019	19:55:35	8:35:08	23:24:00	1404	1196	1166	515	485	Night	forest
UT_Desert_Wasatch	High	9/21/2019	0.408564	Red Fox	1	Snapshot USA - 2019	20:00:44	7:47:27	23:24:00	1404	1201	1171	467	437	Night	forest
MS_Forest_Dahomey	Low	10/9/2019	0.408564	Coyote	1	Snapshot USA - 2019	20:02:37	8:46:24	23:24:00	1404	1203	1173	526	496	Night	forest
TN_Forest_Cheatham	Low	10/2/2019	0.408564	Virginia Opossum	1	Snapshot USA - 2019	20:10:09	8:25:56	23:24:00	1404	1210	1180	506	476	Night	forest
UT_SLC_20	High	9/30/2020	0.408564	Red Fox	1	Snapshot USA - 2020	20:12:18	8:24:37	23:24:00	1404	1212	1182	505	475	Night	forest
VA_Anthropogenic_Richmond	Med	9/29/2019	0.408564	Northern Raccoon	1	Snapshot USA - 2019	20:15:11	8:22:55	23:24:00	1404	1215	1185	503	473	Night	forest
CA_Riparian_San_Joaquin	Med	10/5/2019	0.408564	Gray Fox	1	Snapshot USA - 2019	20:39:00	8:59:04	23:24:00	1404	1239	1209	539	509	Night	forest
MA_Forest_Grafton	High	10/25/2019	0.408273	Red Fox	1	Snapshot USA - 2019	16:52:05	6:12:03	23:23:00	1403	1012	982	372	342	Night	forest
DC_Urban_HL_Sites_20	High	10/19/2020	0.408273	Northern Raccoon	1	Snapshot USA - 2020	17:25:15	6:23:17	23:23:00	1403	1045	1015	383	353	Night	forest
DC_Urban_HL_Sites_20	High	10/19/2020	0.408273	Northern Raccoon	1	Snapshot USA - 2020	17:25:15	6:23:17	23:23:00	1403	1045	1015	383	353	Night	forest
DC_HF Sites	High	11/9/2019	0.408273	Northern Raccoon	1	Snapshot USA - 2019	17:33:12	6:50:16	23:23:00	1403	1053	1023	410	380	Night	forest
SC_Forest_Piedmont	Low	11/4/2019	0.408273	Coyote	1	Snapshot USA - 2019	17:35:35	6:52:14	23:23:00	1403	1056	1026	412	382	Night	forest
NY_Forest_Black_Rock	Low	10/2/2019	0.408273	Northern Raccoon	1	Snapshot USA - 2019	17:38:38	5:54:35	23:23:00	1403	1059	1029	355	325	Night	forest
MA_Forest_Amherst	High	9/27/2019	0.408273	Striped Skunk	1	Snapshot USA - 2019	17:41:09	5:43:38	23:23:00	1403	1061	1031	344	314	Night	forest
DC_Urban_MH_Sites_20	High	10/3/2020	0.408273	Virginia Opossum	1	Snapshot USA - 2020	17:48:49	6:07:23	23:23:00	1403	1069	1039	367	337	Night	forest
DE_Forest_Wilmington_20	High	9/28/2020	0.408273	Red Fox	1	Snapshot USA - 2020	17:50:38	5:56:58	23:23:00	1403	1071	1041	357	327	Night	forest
DC_Urban_HH_Sites_20	High	9/27/2020	0.408273	Northern Raccoon	1	Snapshot USA - 2020	17:58:37	6:02:07	23:23:00	1403	1079	1049	362	332	Night	forest
DE_Forest_Wilmington_20	High	9/19/2020	0.408273	Northern Raccoon	1	Snapshot USA - 2020	18:05:59	5:49:03	23:23:00	1403	1086	1056	349	319	Night	forest
DE_Forest_Wilmington_20	High	9/19/2020	0.408273	Northern Raccoon	1	Snapshot USA - 2020	18:05:59	5:49:03	23:23:00	1403	1086	1056	349	319	Night	forest
DE_Forest_Wilmington_20	High	9/13/2020	0.408273	Northern Raccoon	2	Snapshot USA - 2020	18:16:04	5:43:44	23:23:00	1403	1096	1066	344	314	Night	forest
DE_Forest_Wilmington_20	High	9/13/2020	0.408273	Northern Raccoon	1	Snapshot USA - 2020	18:16:04	5:43:44	23:23:00	1403	1096	1066	344	314	Night	forest
NC_Anthropogenic_WCU_20	High	10/2/2020	0.408273	Virginia Opossum	1	Snapshot USA - 2020	18:16:21	6:29:50	23:23:00	1403	1096	1066	390	360	Night	grassland
VA_Forest_Richmond(rural)	Med	9/18/2019	0.408273	Coyote	1	Snapshot USA - 2019	18:18:40	5:57:43	23:23:00	1403	1099	1069	358	328	Night	forest
KS_Forest_Pittsburg_20	High	10/30/2020	0.408273	Northern Raccoon	1	Snapshot USA - 2020	18:23:58	7:43:09	23:23:00	1403	1104	1074	463	433	Night	forest
KS_Forest_Pittsburg_20	High	10/30/2020	0.408273	Northern Raccoon	1	Snapshot USA - 2020	18:23:58	7:43:09	23:23:00	1403	1104	1074	463	433	Night	forest
NC_Forest_Umstead_20	Low	9/12/2020	0.408273	Coyote	1	Snapshot USA - 2020	18:28:06	5:57:02	23:23:00	1403	1108	1078	357	327	Night	grassland
MI_Forest_Kellogg	Low	9/28/2019	0.408273	Northern Raccoon	1	Snapshot USA - 2019	18:31:07	6:36:35	23:23:00	1403	1111	1081	397	367	Night	forest
MI_Forest_Kellogg	Low	9/27/2019	0.408273	Northern Raccoon	1	Snapshot USA - 2019	18:32:51	6:35:28	23:23:00	1403	1113	1083	395	365	Night	forest
DE_Forest_Wilmington_20	High	9/1/2020	0.408273	Northern Raccoon	1	Snapshot USA - 2020	18:34:55	5:31:58	23:23:00	1403	1115	1085	332	302	Night	forest
MO_Anthropogenic_University_of_Missouri	Med	10/7/2019	0.408273	Northern Raccoon	1	Snapshot USA - 2019	18:46:40	7:13:36	23:23:00	1403	1127	1097	434	404	Night	forest
LA_Forest_Hammond	High	9/29/2019	0.408273	Red Fox	1	Snapshot USA - 2019	18:51:48	6:55:15	23:23:00	1403	1132	1102	415	385	Night	forest
TX_Grassland_Matador_20	Low	10/29/2020	0.408273	Northern Raccoon	1	Snapshot USA - 2020	18:52:34	8:00:10	23:23:00	1403	1133	1103	480	450	Night	grassland
IA_Anthropogenic_Ames_20	Med	10/2/2020	0.408273	Northern Raccoon	1	Snapshot USA - 2020	18:55:18	7:14:00	23:23:00	1403	1135	1105	434	404	Night	forest
MO_Anthropogenic_University_of_Missouri	Med	9/25/2019	0.408273	Virginia Opossum	1	Snapshot USA - 2019	19:05:41	7:02:25	23:23:00	1403	1146	1116	422	392	Night	forest
IL_Forest_Urbana_20	Med	9/11/2020	0.408273	Northern Raccoon	1	Snapshot USA - 2020	19:09:28	6:31:33	23:23:00	1403	1149	1119	392	362	Night	forest
MO_Anthropogenic_University_of_Missouri_20	Med	9/21/2020	0.408273	Virginia Opossum	1	Snapshot USA - 2020	19:11:03	6:59:33	23:23:00	1403	1151	1121	420	390	Night	forest
IA_Anthropogenic_Ames	Med	9/22/2019	0.408273	Northern Raccoon	1	Snapshot USA - 2019	19:14:07	7:02:37	23:23:00	1403	1154	1124	423	393	Night	forest
LA_Forest_Hammond	High	9/11/2019	0.408273	Red Fox	1	Snapshot USA - 2019	19:14:49	6:45:19	23:23:00	1403	1155	1125	405	375	Night	forest
KS_Forest_Pittsburg_20	High	9/21/2020	0.408273	Northern Raccoon	1	Snapshot USA - 2020	19:18:38	7:07:29	23:23:00	1403	1159	1129	427	397	Night	forest
KS_Forest_Pittsburg_20	High	9/21/2020	0.408273	Northern Raccoon	1	Snapshot USA - 2020	19:18:38	7:07:29	23:23:00	1403	1159	1129	427	397	Night	forest
MT_Forest_River_Trail_20	Med	10/29/2020	0.408273	Coyote	1	Snapshot USA - 2020	19:24:23	9:21:04	23:23:00	1403	1164	1134	561	531	Night	forest
MI_Forest_Upper_Peninsula_3_20	Low	9/5/2020	0.408273	Red Fox	1	Snapshot USA - 2020	19:27:35	6:22:52	23:23:00	1403	1168	1138	383	353	Night	forest
MT_Urban-Wild Missoula	High	10/21/2019	0.408273	Red Fox	1	Snapshot USA - 2019	19:46:04	8:39:14	23:23:00	1403	1186	1156	519	489	Night	grassland
MO_Anthropogenic_University_of_Missouri_20	Med	8/22/2020	0.408273	Striped Skunk	1	Snapshot USA - 2020	19:57:56	6:32:44	23:23:00	1403	1198	1168	393	363	Night	forest
UT_SLC_20	High	10/8/2020	0.408273	Coyote	1	Snapshot USA - 2020	19:59:02	8:32:31	23:23:00	1403	1199	1169	513	483	Night	forest
CA_Forest_Sierra Nevada	Low	10/14/2019	0.408273	Bobcat	1	Snapshot USA - 2019	20:25:02	9:06:41	23:23:00	1403	1225	1195	547	517	Night	forest
UT_SLC_20	High	9/19/2020	0.408273	Red Fox	1	Snapshot USA - 2020	20:30:51	8:13:47	23:23:00	1403	1231	1201	494	464	Night	forest
MS_Forest_Starkville	Low	9/17/2019	0.408273	Northern Raccoon	1	Snapshot USA - 2019	20:46:33	8:17:27	23:23:00	1403	1247	1217	497	467	Night	forest
OH_Forest_Huston-Brumbaugh Nature Center_20	Low	10/23/2020	0.407982	Northern Raccoon	1	Snapshot USA - 2020	17:33:23	6:46:08	23:22:00	1402	1053	1023	406	376	Night	forest
OH_Forest_Huston-Brumbaugh Nature Center_20	Low	10/18/2020	0.407982	Northern Raccoon	1	Snapshot USA - 2020	17:40:34	6:40:30	23:22:00	1402	1061	1031	401	371	Night	forest
DC_Urban_HH_Sites_20	High	10/4/2020	0.407982	Northern Raccoon	1	Snapshot USA - 2020	17:47:30	6:08:34	23:22:00	1402	1068	1038	369	339	Night	forest
AL_Forest_Auburn_20	Med	11/3/2020	0.407982	Coyote	1	Snapshot USA - 2020	17:50:38	7:02:53	23:22:00	1402	1071	1041	423	393	Night	forest
DE_Forest_Wilmington_20	High	9/21/2020	0.407982	Northern Raccoon	1	Snapshot USA - 2020	18:02:40	5:50:54	23:22:00	1402	1083	1053	351	321	Night	forest
MD_Forest_Baltimore	High	9/22/2019	0.407982	Red Fox	1	Snapshot USA - 2019	18:05:56	5:54:55	23:22:00	1402	1086	1056	355	325	Night	forest
NJ_Forest_Rutgers	High	9/15/2019	0.407982	Northern Raccoon	1	Snapshot USA - 2019	18:09:26	5:39:33	23:22:00	1402	1089	1059	340	310	Night	grassland
NC_Anthropogenic_WCU_20	High	10/5/2020	0.407982	Striped Skunk	1	Snapshot USA - 2020	18:12:07	6:32:11	23:22:00	1402	1092	1062	392	362	Night	grassland
TN_Forest_Cheatham_20	Low	10/13/2020	0.407982	Virginia Opossum	1	Snapshot USA - 2020	18:16:13	6:55:06	23:22:00	1402	1096	1066	415	385	Night	forest
NC_Dare County	Med	9/26/2019	0.407982	Virginia Opossum	1	Snapshot USA - 2019	18:16:38	6:15:24	23:22:00	1402	1097	1067	375	345	Night	grassland
OH_Forest_Huston-Brumbaugh Nature Center	Low	9/24/2019	0.407982	Northern Raccoon	2	Snapshot USA - 2019	18:20:43	6:14:47	23:22:00	1402	1101	1071	375	345	Night	forest
KS_Forest_Pittsburg	High	10/21/2019	0.407982	Virginia Opossum	1	Snapshot USA - 2019	18:35:51	7:33:30	23:22:00	1402	1116	1086	454	424	Night	forest
UT_Desert_Wasatch	High	10/9/2019	0.407982	Northern Raccoon	1	Snapshot USA - 2019	18:39:31	7:01:14	23:22:00	1402	1120	1090	421	391	Night	forest
SD_Shelterbelt_and_Grassland_Brookings_20	Med	10/17/2020	0.407982	Northern Raccoon	2	Snapshot USA - 2020	18:40:42	7:46:24	23:22:00	1402	1121	1091	466	436	Night	grassland
OH_Forest_G_Cubed_Ranch_20	Low	9/10/2020	0.407982	Northern Raccoon	1	Snapshot USA - 2020	18:42:57	6:02:31	23:22:00	1402	1123	1093	363	333	Night	forest
UT_Desert_Wasatch	High	9/25/2019	0.407982	Northern Raccoon	1	Snapshot USA - 2019	18:42:48	6:39:35	23:22:00	1402	1123	1093	400	370	Night	forest
MO_Forest_Bull_Shoals_20	Low	10/3/2020	0.407982	Virginia Opossum	1	Snapshot USA - 2020	18:53:58	7:10:42	23:22:00	1402	1134	1104	431	401	Night	forest
IL_Forest_Urbana_20	Med	9/12/2020	0.407982	Northern Raccoon	1	Snapshot USA - 2020	19:07:52	6:32:31	23:22:00	1402	1148	1118	393	363	Night	forest
KS_Forest_Pittsburg_20	High	9/28/2020	0.407982	Northern Raccoon	1	Snapshot USA - 2020	19:07:44	7:13:16	23:22:00	1402	1148	1118	433	403	Night	forest
SD_Shelterbelt_and_Grassland_Brookings_20	Med	9/30/2020	0.407982	Striped Skunk	1	Snapshot USA - 2020	19:10:58	7:25:33	23:22:00	1402	1151	1121	446	416	Night	grassland
IL_Anthropogenic_Aurora_20	High	9/5/2020	0.407982	Northern Raccoon	2	Snapshot USA - 2020	19:21:34	6:25:17	23:22:00	1402	1162	1132	385	355	Night	forest
UT_Desert_Wasatch	High	11/1/2019	0.407982	Northern Raccoon	2	Snapshot USA - 2019	19:33:55	8:49:27	23:22:00	1402	1174	1144	529	499	Night	forest
SD_Shelterbelt_and_Grassland_Brookings_20	Med	9/13/2020	0.407982	Northern Raccoon	1	Snapshot USA - 2020	19:42:53	7:05:49	23:22:00	1402	1183	1153	426	396	Night	grassland
MT_Urban-Wild Missoula	High	10/20/2019	0.407982	Red Fox	1	Snapshot USA - 2019	19:47:17	8:38:21	23:22:00	1402	1187	1157	518	488	Night	grassland
UT_SLC_20	High	9/30/2020	0.407982	Red Fox	1	Snapshot USA - 2020	20:12:33	8:24:52	23:22:00	1402	1213	1183	505	475	Night	forest
AZ_Grassland_Vermilion_Cliffs	Low	9/22/2019	0.407982	Gray Fox	1	Snapshot USA - 2019	20:25:57	8:15:56	23:22:00	1402	1226	1196	496	466	Night	forest
AZ_Desert_McDowell_Sonoran_Preserve	Low	9/19/2019	0.407982	Coyote	1	Snapshot USA - 2019	20:30:27	8:14:26	23:22:00	1402	1230	1200	494	464	Night	desert
CA_Riparian_San_Joaquin	Med	10/11/2019	0.407982	Northern Raccoon	1	Snapshot USA - 2019	20:30:18	9:04:14	23:22:00	1402	1230	1200	544	514	Night	forest
WA_forest_Seattle_20	High	10/1/2020	0.407982	Coyote	1	Snapshot USA - 2020	20:49:36	9:10:13	23:22:00	1402	1250	1220	550	520	Night	forest
TX_Grassland_Abilene	Med	9/2/2019	0.407982	Coyote	1	Snapshot USA - 2019	21:00:46	7:56:38	23:22:00	1402	1261	1231	477	447	Night	grassland
NY_Anthropogenic_NYC_20	High	10/7/2020	0.407691	Coyote	1	Snapshot USA - 2020	17:28:35	5:59:34	23:21:00	1401	1049	1019	360	330	Night	desert
OH_Forest_Huston-Brumbaugh Nature Center_20	Low	10/23/2020	0.407691	Northern Raccoon	1	Snapshot USA - 2020	17:33:23	6:46:08	23:21:00	1401	1053	1023	406	376	Night	forest
MI_Forest_Upper_Peninsula_20	Low	10/26/2020	0.407691	Coyote	1	Snapshot USA - 2020	17:45:11	7:25:05	23:21:00	1401	1065	1035	445	415	Night	forest
AL_Forest_Auburn	Med	11/5/2019	0.407691	Northern Raccoon	1	Snapshot USA - 2019	17:49:37	7:04:00	23:21:00	1401	1070	1040	424	394	Night	forest
DE_Forest_Wilmington_20	High	9/26/2020	0.407691	Red Fox	1	Snapshot USA - 2020	17:54:14	5:55:24	23:21:00	1401	1074	1044	355	325	Night	forest
FL_Forest_Melrose	Low	10/15/2019	0.407691	Virginia Opossum	1	Snapshot USA - 2019	17:56:07	6:20:46	23:21:00	1401	1076	1046	381	351	Night	forest
NY_Forest_Black_Rock	Low	9/18/2019	0.407691	Northern Raccoon	3	Snapshot USA - 2019	18:02:57	5:40:29	23:21:00	1401	1083	1053	340	310	Night	forest
MD_Forest_Baltimore	High	9/21/2019	0.407691	Red Fox	1	Snapshot USA - 2019	18:07:52	5:54:17	23:21:00	1401	1088	1058	354	324	Night	forest
NY_Anthropogenic_NYC_20	High	9/12/2020	0.407691	Virginia Opossum	1	Snapshot USA - 2020	18:11:20	5:35:04	23:21:00	1401	1091	1061	335	305	Night	desert
NC_Forest_Mt_Glum_20	Low	9/22/2020	0.407691	Northern Raccoon	1	Snapshot USA - 2020	18:27:23	6:18:47	23:21:00	1401	1107	1077	379	349	Night	grassland
NC_Forest_Umstead_20	Low	9/12/2020	0.407691	Coyote	1	Snapshot USA - 2020	18:28:06	5:57:02	23:21:00	1401	1108	1078	357	327	Night	grassland
DE_Forest_Wilmington	High	9/3/2019	0.407691	Northern Raccoon	1	Snapshot USA - 2019	18:33:29	5:33:53	23:21:00	1401	1113	1083	334	304	Night	forest
WI_Forest_Chequamegon-Nicolet_20	Low	10/6/2020	0.407691	Northern Raccoon	1	Snapshot USA - 2020	18:35:18	7:10:28	23:21:00	1401	1115	1085	430	400	Night	forest
NC_Forest_Seven_Devils_20	Low	9/13/2020	0.407691	Northern Raccoon	1	Snapshot USA - 2020	18:39:02	6:09:57	23:21:00	1401	1119	1089	370	340	Night	grassland
LA_Forest_Hammond_20	High	10/7/2020	0.407691	Virginia Opossum	1	Snapshot USA - 2020	18:41:01	7:00:27	23:21:00	1401	1121	1091	420	390	Night	forest
OH_Forest_Huston-Brumbaugh Nature Center	Low	9/11/2019	0.407691	Northern Raccoon	1	Snapshot USA - 2019	18:42:53	6:02:06	23:21:00	1401	1123	1093	362	332	Night	forest
MI_Forest_Upper_Peninsula_20	Low	9/24/2020	0.407691	Northern Raccoon	1	Snapshot USA - 2020	18:45:10	6:41:29	23:21:00	1401	1125	1095	401	371	Night	forest
OH_Forest_Huston-Brumbaugh Nature Center	Low	9/9/2019	0.407691	Northern Raccoon	3	Snapshot USA - 2019	18:46:17	6:00:12	23:21:00	1401	1126	1096	360	330	Night	forest
NC_Dare County	Med	8/31/2019	0.407691	Northern Raccoon	1	Snapshot USA - 2019	18:49:28	5:49:49	23:21:00	1401	1129	1099	350	320	Night	grassland
TX_Forest_Caesar_Kleberg_20	Low	10/14/2020	0.407691	Virginia Opossum	1	Snapshot USA - 2020	19:04:05	7:30:02	23:21:00	1401	1144	1114	450	420	Night	forest
OK_Grassland_Ardmore_20	Low	10/6/2020	0.407691	Coyote	1	Snapshot USA - 2020	19:07:28	7:28:29	23:21:00	1401	1147	1117	448	418	Night	grassland
IL_Forest_Urbana	Med	9/9/2019	0.407691	Northern Raccoon	1	Snapshot USA - 2019	19:13:58	6:28:57	23:21:00	1401	1154	1124	389	359	Night	forest
NE_Grassland_Lincoln	Low	9/30/2019	0.407691	Northern Raccoon	1	Snapshot USA - 2019	19:13:34	7:23:49	23:21:00	1401	1154	1124	444	414	Night	grassland
IA_Anthropogenic_Ames	Med	9/21/2019	0.407691	Northern Raccoon	1	Snapshot USA - 2019	19:15:57	7:01:38	23:21:00	1401	1156	1126	422	392	Night	forest
TX_Forest_LBJ_National_Grasslands_20	Low	9/30/2020	0.407691	Northern Raccoon	1	Snapshot USA - 2020	19:17:36	7:25:45	23:21:00	1401	1158	1128	446	416	Night	forest
MT_Forest_River_Trail_20	Med	10/29/2020	0.407691	Coyote	3	Snapshot USA - 2020	19:24:23	9:21:04	23:21:00	1401	1164	1134	561	531	Night	forest
MO_Anthropogenic_University_of_Missouri	Med	9/13/2019	0.407691	Coyote	1	Snapshot USA - 2019	19:25:12	6:51:43	23:21:00	1401	1165	1135	412	382	Night	forest
OK_Grassland_Burneyville_20	Low	9/23/2020	0.407691	Virginia Opossum	1	Snapshot USA - 2020	19:25:28	7:19:14	23:21:00	1401	1165	1135	439	409	Night	grassland
TX_Grassland_Matador	Low	10/19/2019	0.407691	Northern Raccoon	1	Snapshot USA - 2019	19:43:13	8:43:55	23:21:00	1401	1183	1153	524	494	Night	grassland
SD_Shelterbelt_and_Grassland_Brookings_20	Med	9/4/2020	0.407691	Northern Raccoon	1	Snapshot USA - 2020	19:59:37	6:55:32	23:21:00	1401	1200	1170	416	386	Night	grassland
WI_Forest_Whitewater	High	10/3/2019	0.407691	Northern Raccoon	1	Snapshot USA - 2019	20:08:33	8:26:53	23:21:00	1401	1209	1179	507	477	Night	forest
CA_Forest_Sierra Nevada	Low	9/26/2019	0.407691	Gray Fox	1	Snapshot USA - 2019	20:51:47	8:50:57	23:21:00	1401	1252	1222	531	501	Night	forest
CA_Forest_Pepperwood_Preserve	Low	9/21/2019	0.407691	Striped Skunk	1	Snapshot USA - 2019	21:11:50	8:58:48	23:21:00	1401	1272	1242	539	509	Night	forest
NJ_Forest_Rutgers_20	High	11/2/2020	0.4074	Red Fox	1	Snapshot USA - 2020	16:54:32	6:30:40	23:20:00	1400	1015	985	391	361	Night	grassland
NJ_Forest_Rutgers_20	High	11/1/2020	0.4074	Red Fox	1	Snapshot USA - 2020	16:55:41	6:29:26	23:20:00	1400	1016	986	389	359	Night	grassland
OH_Forest_Huston-Brumbaugh Nature Center	Low	10/28/2019	0.4074	Northern Raccoon	1	Snapshot USA - 2019	17:27:40	6:51:03	23:20:00	1400	1048	1018	411	381	Night	forest
NC_Forest_Alligator_River_NWR_20	Low	10/14/2020	0.4074	Northern Raccoon	2	Snapshot USA - 2020	17:30:14	6:10:38	23:20:00	1400	1050	1020	371	341	Night	grassland
SC_Forest_Piedmont	Low	11/4/2019	0.4074	Northern Raccoon	1	Snapshot USA - 2019	17:35:35	6:52:14	23:20:00	1400	1056	1026	412	382	Night	forest
DC_HF Sites	High	10/28/2019	0.4074	Coyote	1	Snapshot USA - 2019	17:42:55	6:40:15	23:20:00	1400	1063	1033	400	370	Night	forest
MA_Forest_Tufts_20	High	9/23/2020	0.4074	Northern Raccoon	2	Snapshot USA - 2020	17:43:37	5:36:50	23:20:00	1400	1064	1034	337	307	Night	forest
MD_Forest_Baltimore	High	10/3/2019	0.4074	Northern Raccoon	1	Snapshot USA - 2019	17:47:56	6:04:56	23:20:00	1400	1068	1038	365	335	Night	forest
RI_Forest_University_of_Rhode_Island	High	9/17/2019	0.4074	Northern Raccoon	4	Snapshot USA - 2019	17:54:45	5:29:27	23:20:00	1400	1075	1045	329	299	Night	forest
NC_Dare County	Med	10/5/2019	0.4074	Virginia Opossum	1	Snapshot USA - 2019	18:03:18	6:22:40	23:20:00	1400	1083	1053	383	353	Night	grassland
GA_Forest_Carrollton_20	High	10/18/2020	0.4074	Bobcat	1	Snapshot USA - 2020	18:04:15	6:49:01	23:20:00	1400	1084	1054	409	379	Night	forest
VA_Forest_Richmond(rural)	Med	9/24/2019	0.4074	Northern Raccoon	1	Snapshot USA - 2019	18:08:56	6:03:02	23:20:00	1400	1089	1059	363	333	Night	forest
VA_Forest_SCBI_20	Low	9/22/2020	0.4074	Northern Raccoon	2	Snapshot USA - 2020	18:11:00	6:01:57	23:20:00	1400	1091	1061	362	332	Night	forest
SC_Bottomland_SREL_20	Low	9/27/2020	0.4074	Bobcat	1	Snapshot USA - 2020	18:17:52	6:19:42	23:20:00	1400	1098	1068	380	350	Night	forest
WY_Grassland_Carbon_County	Low	9/21/2019	0.4074	Coyote	1	Snapshot USA - 2019	18:20:17	6:06:38	23:20:00	1400	1100	1070	367	337	Night	grassland
UT_Desert_Wasatch	High	9/26/2019	0.4074	Northern Raccoon	2	Snapshot USA - 2019	18:20:15	6:18:18	23:20:00	1400	1100	1070	378	348	Night	forest
OH_Forest_G_Cubed_Ranch_20	Low	9/23/2020	0.4074	Northern Raccoon	1	Snapshot USA - 2020	18:21:15	6:14:40	23:20:00	1400	1101	1071	375	345	Night	forest
FL_Key Largo 2019	Med	9/18/2019	0.4074	Virginia Opossum	1	Snapshot USA - 2019	18:24:08	6:09:31	23:20:00	1400	1104	1074	370	340	Night	forest
DC_Urban_ML_Sites_20	High	9/9/2020	0.4074	Virginia Opossum	1	Snapshot USA - 2020	18:27:25	5:45:50	23:20:00	1400	1107	1077	346	316	Night	forest
KS_Forest_Pittsburg	High	10/22/2019	0.4074	Northern Raccoon	1	Snapshot USA - 2019	18:34:24	7:34:21	23:20:00	1400	1114	1084	454	424	Night	forest
UT_Desert_Wasatch	High	10/8/2019	0.4074	Northern Raccoon	1	Snapshot USA - 2019	18:40:42	7:00:37	23:20:00	1400	1121	1091	421	391	Night	forest
OH_Forest_G_Cubed_Ranch_20	Low	9/8/2020	0.4074	Virginia Opossum	1	Snapshot USA - 2020	18:46:14	6:00:40	23:20:00	1400	1126	1096	361	331	Night	forest
VA_Forest_Richmond(suburban)	High	8/29/2019	0.4074	Red Fox	1	Snapshot USA - 2019	18:50:11	5:40:01	23:20:00	1400	1130	1100	340	310	Night	forest
IA_Anthropogenic_Ames	Med	10/4/2019	0.4074	Northern Raccoon	1	Snapshot USA - 2019	18:53:11	7:15:26	23:20:00	1400	1133	1103	435	405	Night	forest
GA_Forest_Lower Altmaha Corridor	Low	8/27/2019	0.4074	Northern Raccoon	1	Snapshot USA - 2019	18:58:15	6:00:25	23:20:00	1400	1138	1108	360	330	Night	forest
IL_Forest_Urbana	Med	9/17/2019	0.4074	Northern Raccoon	1	Snapshot USA - 2019	19:00:39	6:36:26	23:20:00	1400	1141	1111	396	366	Night	forest
WI_Forest_Whitewater_20	High	9/14/2020	0.4074	Virginia Opossum	1	Snapshot USA - 2020	19:08:06	6:35:28	23:20:00	1400	1148	1118	395	365	Night	forest
TX_Grassland_Matador_20	Low	10/14/2020	0.4074	Coyote	1	Snapshot USA - 2020	19:09:31	7:47:20	23:20:00	1400	1150	1120	467	437	Night	grassland
TX_Grassland_Matador	Low	10/31/2019	0.4074	Coyote	1	Snapshot USA - 2019	19:26:54	8:57:41	23:20:00	1400	1167	1137	538	508	Night	grassland
IA_Anthropogenic_Ames	Med	9/11/2019	0.4074	Northern Raccoon	3	Snapshot USA - 2019	19:33:37	6:51:18	23:20:00	1400	1174	1144	411	381	Night	forest
TX_Forest_Caesar_Kleberg_20	Low	9/5/2020	0.4074	Virginia Opossum	1	Snapshot USA - 2020	19:46:53	7:13:17	23:20:00	1400	1187	1157	433	403	Night	forest
UT_SLC_20	High	10/3/2020	0.4074	Red Fox	1	Snapshot USA - 2020	20:07:19	8:27:38	23:20:00	1400	1207	1177	508	478	Night	forest
CA_Riparian_San_Joaquin	Med	10/23/2019	0.4074	Coyote	2	Snapshot USA - 2019	20:14:24	9:15:21	23:20:00	1400	1214	1184	555	525	Night	forest
CA_Forest_Sierra Nevada	Low	9/19/2019	0.4074	Gray Fox	1	Snapshot USA - 2019	21:02:40	8:45:11	23:20:00	1400	1263	1233	525	495	Night	forest
WA_forest_Seattle_20	High	9/24/2020	0.4074	Coyote	3	Snapshot USA - 2020	21:04:00	9:00:41	23:20:00	1400	1264	1234	541	511	Night	forest
CA_Forest_Pepperwood_Preserve	Low	9/20/2019	0.4074	Gray Fox	1	Snapshot USA - 2019	21:13:24	8:57:53	23:20:00	1400	1273	1243	538	508	Night	forest
RI_Forest_University_of_Rhode_Island_20	Med	11/16/2020	0.407109	Northern Raccoon	1	Snapshot USA - 2020	16:26:51	6:37:54	23:19:00	1399	987	957	398	368	Night	forest
OH_Forest_Huston-Brumbaugh Nature Center	Low	10/29/2019	0.407109	Northern Raccoon	1	Snapshot USA - 2019	17:26:22	6:52:13	23:19:00	1399	1046	1016	412	382	Night	forest
DC_Urban_HL_Sites_20	High	10/14/2020	0.407109	Northern Raccoon	1	Snapshot USA - 2020	17:32:25	6:18:18	23:19:00	1399	1052	1022	378	348	Night	forest
OH_Forest_Huston-Brumbaugh Nature Center	Low	10/20/2019	0.407109	Northern Raccoon	1	Snapshot USA - 2019	17:38:46	6:41:56	23:19:00	1399	1059	1029	402	372	Night	forest
MI_Forest_Kellogg	Low	10/29/2019	0.407109	Northern Raccoon	1	Snapshot USA - 2019	17:41:03	7:12:27	23:19:00	1399	1061	1031	432	402	Night	forest
FL_KeyLargo_20	Med	10/23/2020	0.407109	Virginia Opossum	1	Snapshot USA - 2020	17:48:07	6:25:08	23:19:00	1399	1068	1038	385	355	Night	forest
OH_Forest_Huston-Brumbaugh Nature Center	Low	10/8/2019	0.407109	Northern Raccoon	1	Snapshot USA - 2019	17:57:20	6:28:58	23:19:00	1399	1077	1047	389	359	Night	forest
DE_Forest_Wilmington_20	High	9/17/2020	0.407109	Northern Raccoon	1	Snapshot USA - 2020	18:09:29	5:47:24	23:19:00	1399	1089	1059	347	317	Night	forest
NC_Forest_GW_Hill_Forest_20	Low	9/24/2020	0.407109	Virginia Opossum	1	Snapshot USA - 2020	18:10:46	6:06:37	23:19:00	1399	1091	1061	367	337	Night	grassland
NC_Anthropogenic_WCU_20	High	10/4/2020	0.407109	Gray Fox	1	Snapshot USA - 2020	18:13:32	6:31:24	23:19:00	1399	1094	1064	391	361	Night	grassland
SC_Bottomland_SREL_20	Low	9/28/2020	0.407109	Northern Raccoon	1	Snapshot USA - 2020	18:16:18	6:20:10	23:19:00	1399	1096	1066	380	350	Night	forest
NC_Schenck 2019:Large Forest	Med	9/19/2019	0.407109	Virginia Opossum	1	Snapshot USA - 2019	18:27:13	6:09:56	23:19:00	1399	1107	1077	370	340	Night	forest
KS_Forest_Lawrence	Low	10/18/2019	0.407109	Coyote	4	Snapshot USA - 2019	18:40:04	7:34:16	23:19:00	1399	1120	1090	454	424	Night	grassland
WI_Forest_Whitewater_20	High	9/28/2020	0.407109	Northern Raccoon	1	Snapshot USA - 2020	18:42:49	6:50:34	23:19:00	1399	1123	1093	411	381	Night	forest
UT_Desert_Wasatch	High	9/24/2019	0.407109	Northern Raccoon	1	Snapshot USA - 2019	18:44:30	6:38:37	23:19:00	1399	1125	1095	399	369	Night	forest
UT_Desert_Wasatch	High	9/23/2019	0.407109	Northern Raccoon	1	Snapshot USA - 2019	18:46:11	6:37:39	23:19:00	1399	1126	1096	398	368	Night	forest
MO_Anthropogenic_University_of_Missouri	Med	10/7/2019	0.407109	Northern Raccoon	1	Snapshot USA - 2019	18:46:40	7:13:36	23:19:00	1399	1127	1097	434	404	Night	forest
LA_Forest_Hammond	High	9/12/2019	0.407109	Red Fox	1	Snapshot USA - 2019	19:13:33	6:45:52	23:19:00	1399	1154	1124	406	376	Night	forest
MO_Anthropogenic_University_of_Missouri_20	Med	9/18/2020	0.407109	Virginia Opossum	1	Snapshot USA - 2020	19:15:55	6:56:52	23:19:00	1399	1156	1126	417	387	Night	forest
IL_Forest_Urbana	Med	9/4/2019	0.407109	Northern Raccoon	1	Snapshot USA - 2019	19:22:07	6:24:14	23:19:00	1399	1162	1132	384	354	Night	forest
IL_Anthropogenic_Aurora_20	High	9/1/2020	0.407109	Red Fox	1	Snapshot USA - 2020	19:28:19	6:21:14	23:19:00	1399	1168	1138	381	351	Night	forest
VA_Anthropogenic_Richmond	Med	10/26/2019	0.407109	Northern Raccoon	1	Snapshot USA - 2019	19:33:21	8:51:51	23:19:00	1399	1173	1143	532	502	Night	forest
CO_GrasslandOak_USAFA_20	Med	9/22/2020	0.407109	Red Fox	1	Snapshot USA - 2020	19:57:53	7:49:00	23:19:00	1399	1198	1168	469	439	Night	forest
WI_Forest_Chequamegon-Nicolet	Low	10/5/2019	0.407109	Coyote	1	Snapshot USA - 2019	20:05:15	8:28:55	23:19:00	1399	1205	1175	509	479	Night	forest
CA_Forest_Pepperwood_Preserve_20	Low	10/3/2020	0.407109	Gray Fox	1	Snapshot USA - 2020	20:51:37	9:10:14	23:19:00	1399	1252	1222	550	520	Night	forest
CA_Forest_Pepperwood_Preserve_20	Low	9/29/2020	0.407109	Gray Fox	1	Snapshot USA - 2020	20:57:51	9:06:32	23:19:00	1399	1258	1228	547	517	Night	forest
AZ_Grassland_Vermilion_Cliffs	Low	8/26/2019	0.407109	Gray Fox	1	Snapshot USA - 2019	21:04:19	7:56:05	23:19:00	1399	1264	1234	476	446	Night	forest
CA_Forest_Pepperwood_Preserve	Low	9/13/2019	0.407109	Gray Fox	1	Snapshot USA - 2019	21:24:35	8:51:45	23:19:00	1399	1285	1255	532	502	Night	forest
MA_Forest_Tufts	High	10/22/2019	0.406818	Northern Raccoon	1	Snapshot USA - 2019	16:56:21	6:08:22	23:18:00	1398	1016	986	368	338	Night	forest
NY_Anthropogenic_NYC_20	High	10/27/2020	0.406818	Northern Raccoon	1	Snapshot USA - 2020	16:58:58	6:21:13	23:18:00	1398	1019	989	381	351	Night	desert
NY_Anthropogenic_NYC_20	High	10/18/2020	0.406818	Northern Raccoon	1	Snapshot USA - 2020	17:11:18	6:11:01	23:18:00	1398	1031	1001	371	341	Night	desert
OH_Forest_Huston-Brumbaugh Nature Center	Low	10/29/2019	0.406818	Northern Raccoon	1	Snapshot USA - 2019	17:26:24	6:52:15	23:18:00	1398	1046	1016	412	382	Night	forest
DC_Urban_HL_Sites_20	High	10/18/2020	0.406818	Red Fox	1	Snapshot USA - 2020	17:26:41	6:22:20	23:18:00	1398	1047	1017	382	352	Night	forest
DC_HF Sites	High	11/9/2019	0.406818	Red Fox	1	Snapshot USA - 2019	17:33:12	6:50:16	23:18:00	1398	1053	1023	410	380	Night	forest
OH_Forest_Huston-Brumbaugh Nature Center_20	Low	10/22/2020	0.406818	Northern Raccoon	1	Snapshot USA - 2020	17:34:47	6:44:59	23:18:00	1398	1055	1025	405	375	Night	forest
MA_Forest_Tufts_20	High	9/21/2020	0.406818	Northern Raccoon	1	Snapshot USA - 2020	17:47:12	5:34:45	23:18:00	1398	1067	1037	335	305	Night	forest
DC_Urban_HL_Sites_20	High	10/4/2020	0.406818	Northern Raccoon	1	Snapshot USA - 2020	17:47:28	6:08:34	23:18:00	1398	1067	1037	369	339	Night	forest
VA_Forest_Richmond(rural)_20	Med	10/3/2020	0.406818	Northern Raccoon	1	Snapshot USA - 2020	17:52:01	6:09:28	23:18:00	1398	1072	1042	369	339	Night	forest
SC_Forest_Lynches_River	Low	10/10/2019	0.406818	Virginia Opossum	1	Snapshot USA - 2019	17:53:29	6:21:13	23:18:00	1398	1073	1043	381	351	Night	forest
DE_Forest_Wilmington_20	High	9/20/2020	0.406818	Red Fox	1	Snapshot USA - 2020	18:03:52	5:49:29	23:18:00	1398	1084	1054	349	319	Night	forest
DE_Forest_Wilmington_20	High	9/20/2020	0.406818	Virginia Opossum	1	Snapshot USA - 2020	18:04:23	5:49:59	23:18:00	1398	1084	1054	350	320	Night	forest
SC_Bottomland_SREL_20	Low	10/6/2020	0.406818	Northern Raccoon	1	Snapshot USA - 2020	18:05:46	6:25:50	23:18:00	1398	1086	1056	386	356	Night	forest
IN_Forest_Purdue_PWA_Martell	Low	10/18/2019	0.406818	Northern Raccoon	1	Snapshot USA - 2019	18:05:56	7:03:09	23:18:00	1398	1086	1056	423	393	Night	forest
SC_Bottomland_SREL_20	Low	10/3/2020	0.406818	Northern Raccoon	1	Snapshot USA - 2020	18:09:41	6:23:41	23:18:00	1398	1090	1060	384	354	Night	forest
IA_Anthropogenic_Ames_20	Med	10/31/2020	0.406818	Northern Raccoon	3	Snapshot USA - 2020	18:10:27	7:47:49	23:18:00	1398	1090	1060	468	438	Night	forest
OH_Forest_Huston-Brumbaugh Nature Center	Low	9/29/2019	0.406818	Northern Raccoon	2	Snapshot USA - 2019	18:12:14	6:19:46	23:18:00	1398	1092	1062	380	350	Night	forest
MD_Forest_Baltimore	High	9/17/2019	0.406818	Red Fox	1	Snapshot USA - 2019	18:14:38	5:50:51	23:18:00	1398	1095	1065	351	321	Night	forest
DC_Urban_ML_Sites_20	High	9/12/2020	0.406818	Virginia Opossum	1	Snapshot USA - 2020	18:22:32	5:48:25	23:18:00	1398	1103	1073	348	318	Night	forest
DC_Urban_ML_Sites_20	High	9/6/2020	0.406818	Virginia Opossum	1	Snapshot USA - 2020	18:32:10	5:43:12	23:18:00	1398	1112	1082	343	313	Night	forest
MO_Anthropogenic_University_of_Missouri	Med	10/13/2019	0.406818	Coyote	2	Snapshot USA - 2019	18:37:30	7:19:22	23:18:00	1398	1118	1088	439	409	Night	forest
WI_Forest_Whitewater_20	High	9/29/2020	0.406818	Red Fox	1	Snapshot USA - 2020	18:41:01	6:51:41	23:18:00	1398	1121	1091	412	382	Night	forest
IL_Forest_Urbana_20	Med	9/20/2020	0.406818	Virginia Opossum	1	Snapshot USA - 2020	18:54:22	6:39:57	23:18:00	1398	1134	1104	400	370	Night	forest
UT_Desert_Wasatch	High	9/13/2019	0.406818	Northern Raccoon	1	Snapshot USA - 2019	19:03:06	6:28:07	23:18:00	1398	1143	1113	388	358	Night	forest
UT_Desert_Wasatch	High	9/12/2019	0.406818	Northern Raccoon	2	Snapshot USA - 2019	19:04:46	6:27:10	23:18:00	1398	1145	1115	387	357	Night	forest
IN_Forest_Purdue_Lugar	Med	9/10/2019	0.406818	Virginia Opossum	1	Snapshot USA - 2019	19:07:48	6:24:57	23:18:00	1398	1148	1118	385	355	Night	forest
MO_Anthropogenic_University_of_Missouri	Med	9/19/2019	0.406818	Coyote	1	Snapshot USA - 2019	19:15:30	6:57:06	23:18:00	1398	1156	1126	417	387	Night	forest
TX_Forest_LBJ_National_Grasslands_20	Low	10/1/2020	0.406818	Striped Skunk	1	Snapshot USA - 2020	19:16:41	7:26:50	23:18:00	1398	1157	1127	447	417	Night	forest
MO_Anthropogenic_University_of_Missouri_20	Med	9/17/2020	0.406818	Virginia Opossum	1	Snapshot USA - 2020	19:17:33	6:55:58	23:18:00	1398	1158	1128	416	386	Night	forest
NE_Grassland_Lincoln	Low	9/25/2019	0.406818	Northern Raccoon	1	Snapshot USA - 2019	19:22:01	7:18:54	23:18:00	1398	1162	1132	439	409	Night	grassland
AR_Grassland_Fayetteville	Med	9/17/2019	0.406818	Coyote	1	Snapshot USA - 2019	19:23:43	7:02:07	23:18:00	1398	1164	1134	422	392	Night	grassland
SD_Shelterbelt_and_Grassland_Brookings	Med	9/24/2019	0.406818	Northern Raccoon	1	Snapshot USA - 2019	19:23:33	7:17:37	23:18:00	1398	1164	1134	438	408	Night	grassland
SD_Shelterbelt_and_Grassland_Brookings_20	Med	9/22/2020	0.406818	Northern Raccoon	2	Snapshot USA - 2020	19:25:55	7:16:10	23:18:00	1398	1166	1136	436	406	Night	grassland
CO_GrasslandOak_USAFA_20	Med	10/12/2020	0.406818	Coyote	1	Snapshot USA - 2020	19:26:14	8:07:32	23:18:00	1398	1166	1136	488	458	Night	forest
MO_Anthropogenic_University_of_Missouri_20	Med	9/4/2020	0.406818	Northern Raccoon	1	Snapshot USA - 2020	19:38:23	6:44:25	23:18:00	1398	1178	1148	404	374	Night	forest
MS_Forest_Dahomey	Low	10/11/2019	0.406818	Northern Raccoon	1	Snapshot USA - 2019	19:58:48	8:49:08	23:18:00	1398	1199	1169	529	499	Night	forest
MS_Forest_Starkville	Low	10/7/2019	0.406818	Virginia Opossum	1	Snapshot USA - 2019	20:06:29	8:43:41	23:18:00	1398	1206	1176	524	494	Night	forest
CA_Riparian_San_Joaquin	Med	10/23/2019	0.406818	Coyote	1	Snapshot USA - 2019	20:14:24	9:15:21	23:18:00	1398	1214	1184	555	525	Night	forest
UT_SLC_20	High	9/18/2020	0.406818	Red Fox	1	Snapshot USA - 2020	20:32:52	8:13:08	23:18:00	1398	1233	1203	493	463	Night	forest
UT_SLC_20	High	9/14/2020	0.406818	Red Fox	1	Snapshot USA - 2020	20:39:26	8:09:02	23:18:00	1398	1239	1209	489	459	Night	forest
CA_Oak_Woodland_Osos_20	Low	9/30/2020	0.406818	Striped Skunk	1	Snapshot USA - 2020	20:51:14	9:01:30	23:18:00	1398	1251	1221	542	512	Night	forest
MT_autumn_Sun_Prairie_2019	Low	9/4/2019	0.406818	Coyote	1	Snapshot USA - 2019	21:12:31	8:00:47	23:18:00	1398	1273	1243	481	451	Night	grassland
MT_autumn_Sun_Prairie_2019	Low	9/3/2019	0.406818	Coyote	1	Snapshot USA - 2019	21:14:28	7:59:29	23:18:00	1398	1274	1244	479	449	Night	grassland
MT_Forest_River_Trail_20	Med	9/4/2020	0.406818	Coyote	2	Snapshot USA - 2020	21:14:44	8:01:38	23:18:00	1398	1275	1245	482	452	Night	forest
CA_Forest_Pepperwood_Preserve_20	Low	9/18/2020	0.406818	Virginia Opossum	1	Snapshot USA - 2020	21:15:26	8:56:47	23:18:00	1398	1275	1245	537	507	Night	forest
MA_Forest_Tufts	High	10/25/2019	0.406527	Coyote	1	Snapshot USA - 2019	16:51:55	6:11:57	23:17:00	1397	1012	982	372	342	Night	forest
NY_Forest_Mianus_River_Gorge_20	Low	10/22/2020	0.406527	Virginia Opossum	1	Snapshot USA - 2020	17:04:29	6:15:34	23:17:00	1397	1024	994	376	346	Night	forest
NY_Anthropogenic_NYC_20	High	10/11/2020	0.406527	Northern Raccoon	1	Snapshot USA - 2020	17:22:01	6:03:25	23:17:00	1397	1042	1012	363	333	Night	desert
DC_HF Sites	High	11/13/2019	0.406527	Red Fox	1	Snapshot USA - 2019	17:30:42	6:53:46	23:17:00	1397	1051	1021	414	384	Night	forest
MA_Forest_Tufts	High	9/30/2019	0.406527	Northern Raccoon	1	Snapshot USA - 2019	17:32:35	5:43:30	23:17:00	1397	1053	1023	344	314	Night	forest
MI_Forest_Detroit	High	10/28/2019	0.406527	Striped Skunk	1	Snapshot USA - 2019	17:32:53	7:01:33	23:17:00	1397	1053	1023	422	392	Night	anthropogenic
FL_Forest_Melrose_20	Low	10/30/2020	0.406527	Coyote	1	Snapshot USA - 2020	17:44:04	6:41:24	23:17:00	1397	1064	1034	401	371	Night	forest
MD_Forest_Baltimore	High	10/3/2019	0.406527	Northern Raccoon	1	Snapshot USA - 2019	17:48:10	6:05:09	23:17:00	1397	1068	1038	365	335	Night	forest
DE_Forest_Wilmington_20	High	9/29/2020	0.406527	Virginia Opossum	1	Snapshot USA - 2020	17:49:15	5:58:11	23:17:00	1397	1069	1039	358	328	Night	forest
DE_Forest_Wilmington_20	High	9/29/2020	0.406527	Virginia Opossum	1	Snapshot USA - 2020	17:49:15	5:58:11	23:17:00	1397	1069	1039	358	328	Night	forest
TN_Forest_Cheatham_20	Low	11/5/2020	0.406527	Striped Skunk	1	Snapshot USA - 2020	17:49:43	7:17:00	23:17:00	1397	1070	1040	437	407	Night	forest
OH_Forest_G_Cubed_Ranch_20	Low	10/11/2020	0.406527	Northern Raccoon	1	Snapshot USA - 2020	17:52:05	6:32:20	23:17:00	1397	1072	1042	392	362	Night	forest
CT_Forest_Storrs	Med	9/17/2019	0.406527	Virginia Opossum	1	Snapshot USA - 2019	17:57:39	5:32:09	23:17:00	1397	1078	1048	332	302	Night	forest
OH_Forest_G_Cubed_Ranch_20	Low	10/6/2020	0.406527	Northern Raccoon	1	Snapshot USA - 2020	17:59:55	6:27:16	23:17:00	1397	1080	1050	387	357	Night	forest
NC_Dare County	Med	10/3/2019	0.406527	Virginia Opossum	1	Snapshot USA - 2019	18:06:14	6:21:01	23:17:00	1397	1086	1056	381	351	Night	grassland
IN_Forest_Purdue_PWA_Martell	Low	10/17/2019	0.406527	Virginia Opossum	1	Snapshot USA - 2019	18:07:22	7:01:58	23:17:00	1397	1087	1057	422	392	Night	forest
IN_Forest_Purdue_PWA_Martell	Low	10/17/2019	0.406527	Virginia Opossum	1	Snapshot USA - 2019	18:07:22	7:01:59	23:17:00	1397	1087	1057	422	392	Night	forest
DE_Forest_Wilmington	High	9/17/2019	0.406527	Red Fox	1	Snapshot USA - 2019	18:10:32	5:46:32	23:17:00	1397	1091	1061	347	317	Night	forest
DE_Forest_Wilmington	High	9/16/2019	0.406527	Northern Raccoon	2	Snapshot USA - 2019	18:12:09	5:45:29	23:17:00	1397	1092	1062	345	315	Night	forest
NC_Forest_Yarnall_Knob_20	Med	9/26/2020	0.406527	Northern Raccoon	1	Snapshot USA - 2020	18:18:48	6:19:13	23:17:00	1397	1099	1069	379	349	Night	grassland
TN_Forest_Cheatham_20	Low	10/6/2020	0.406527	Virginia Opossum	1	Snapshot USA - 2020	18:25:57	6:49:08	23:17:00	1397	1106	1076	409	379	Night	forest
MO_Anthropogenic_University_of_Missouri_20	Med	10/20/2020	0.406527	Northern Raccoon	1	Snapshot USA - 2020	18:26:31	7:27:17	23:17:00	1397	1107	1077	447	417	Night	forest
OH_Forest_G_Cubed_Ranch_20	Low	9/16/2020	0.406527	Virginia Opossum	1	Snapshot USA - 2020	18:32:58	6:08:06	23:17:00	1397	1113	1083	368	338	Night	forest
OH_Forest_Huston-Brumbaugh Nature Center	Low	9/15/2019	0.406527	Northern Raccoon	1	Snapshot USA - 2019	18:36:08	6:06:02	23:17:00	1397	1116	1086	366	336	Night	forest
MO_Anthropogenic_University_of_Missouri_20	Med	10/13/2020	0.406527	Virginia Opossum	1	Snapshot USA - 2020	18:36:27	7:20:09	23:17:00	1397	1116	1086	440	410	Night	forest
IL_Forest_Urbana_20	Med	9/28/2020	0.406527	Northern Raccoon	1	Snapshot USA - 2020	18:41:05	6:47:40	23:17:00	1397	1121	1091	408	378	Night	forest
MO_Anthropogenic_University_of_Missouri_20	Med	10/10/2020	0.406527	Virginia Opossum	1	Snapshot USA - 2020	18:40:55	7:17:12	23:17:00	1397	1121	1091	437	407	Night	forest
KS_Forest_Pittsburg	High	10/17/2019	0.406527	Northern Raccoon	1	Snapshot USA - 2019	18:40:59	7:29:31	23:17:00	1397	1121	1091	450	420	Night	forest
LA_Forest_Hammond_20	High	9/26/2020	0.406527	Virginia Opossum	1	Snapshot USA - 2020	18:54:40	6:53:58	23:17:00	1397	1135	1105	414	384	Night	forest
OH_Forest_Huston-Brumbaugh Nature Center_20	Low	8/31/2020	0.406527	Red Fox	1	Snapshot USA - 2020	18:59:55	5:52:11	23:17:00	1397	1140	1110	352	322	Night	forest
TX_Forest_Pineywoods_Angelina_20	Low	10/4/2020	0.406527	Northern Raccoon	1	Snapshot USA - 2020	19:01:24	7:16:10	23:17:00	1397	1141	1111	436	406	Night	forest
TX_Forest_Caesar_Kleberg_20	Low	10/9/2020	0.406527	Virginia Opossum	1	Snapshot USA - 2020	19:09:05	7:27:30	23:17:00	1397	1149	1119	448	418	Night	forest
TX_Forest_Caesar_Kleberg_20	Low	10/9/2020	0.406527	Virginia Opossum	1	Snapshot USA - 2020	19:09:05	7:27:30	23:17:00	1397	1149	1119	448	418	Night	forest
TX_Forest_Caesar_Kleberg_20	Low	10/9/2020	0.406527	Virginia Opossum	1	Snapshot USA - 2020	19:09:05	7:27:30	23:17:00	1397	1149	1119	448	418	Night	forest
IL_Anthropogenic_Aurora_20	High	9/7/2020	0.406527	Northern Raccoon	3	Snapshot USA - 2020	19:18:10	6:27:20	23:17:00	1397	1158	1128	387	357	Night	forest
IL_Anthropogenic_Aurora_20	High	9/5/2020	0.406527	Northern Raccoon	1	Snapshot USA - 2020	19:21:34	6:25:17	23:17:00	1397	1162	1132	385	355	Night	forest
SD_Shelterbelt_and_Grassland_Brookings	Med	9/23/2019	0.406527	Northern Raccoon	1	Snapshot USA - 2019	19:25:35	7:16:37	23:17:00	1397	1166	1136	437	407	Night	grassland
IL_Anthropogenic_Aurora_20	High	9/1/2020	0.406527	Red Fox	1	Snapshot USA - 2020	19:28:17	6:21:12	23:17:00	1397	1168	1138	381	351	Night	forest
SD_Shelterbelt_and_Grassland_Brookings_20	Med	9/20/2020	0.406527	Northern Raccoon	1	Snapshot USA - 2020	19:29:44	7:13:53	23:17:00	1397	1170	1140	434	404	Night	grassland
WI_Forest_Chequamegon-Nicolet_20	Low	9/4/2020	0.406527	Bobcat	1	Snapshot USA - 2020	19:37:59	6:29:53	23:17:00	1397	1178	1148	390	360	Night	forest
VA_Anthropogenic_Richmond	Med	10/15/2019	0.406527	Northern Raccoon	1	Snapshot USA - 2019	19:49:14	8:39:32	23:17:00	1397	1189	1159	520	490	Night	forest
MS_Forest_Dahomey	Low	10/11/2019	0.406527	Northern Raccoon	1	Snapshot USA - 2019	19:58:48	8:49:08	23:17:00	1397	1199	1169	529	499	Night	forest
AZ_Desert_McDowell_Sonoran_Preserve_20	Low	9/10/2020	0.406527	Coyote	1	Snapshot USA - 2020	20:42:01	8:08:58	23:17:00	1397	1242	1212	489	459	Night	desert
CA_Riparian_San_Joaquin	Med	10/1/2019	0.406527	Coyote	1	Snapshot USA - 2019	20:44:55	8:55:41	23:17:00	1397	1245	1215	536	506	Night	forest
WY_Forest_Craighead_20	Low	9/6/2020	0.406527	Red Fox	1	Snapshot USA - 2020	20:50:02	7:53:16	23:17:00	1397	1250	1220	473	443	Night	forest
VA_Anthropogenic_Richmond	Med	9/3/2019	0.406527	Northern Raccoon	1	Snapshot USA - 2019	20:59:09	7:57:36	23:17:00	1397	1259	1229	478	448	Night	forest
MT_Forest_River_Trail_20	Med	9/6/2020	0.406527	Coyote	1	Snapshot USA - 2020	21:10:37	8:04:26	23:17:00	1397	1271	1241	484	454	Night	forest
CA_Forest_Pepperwood_Preserve_20	Low	9/18/2020	0.406527	Virginia Opossum	1	Snapshot USA - 2020	21:15:26	8:56:47	23:17:00	1397	1275	1245	537	507	Night	forest
CA_Forest_Pepperwood_Preserve_20	Low	9/18/2020	0.406527	Virginia Opossum	1	Snapshot USA - 2020	21:15:26	8:56:47	23:17:00	1397	1275	1245	537	507	Night	forest
CA_Forest_Pepperwood_Preserve_20	Low	9/2/2020	0.406527	Gray Fox	1	Snapshot USA - 2020	21:40:53	8:43:00	23:17:00	1397	1301	1271	523	493	Night	forest
CA_Forest_Pepperwood_Preserve_20	Low	9/2/2020	0.406527	Gray Fox	1	Snapshot USA - 2020	21:40:53	8:43:00	23:17:00	1397	1301	1271	523	493	Night	forest
CA_Forest_Pepperwood_Preserve_20	Low	9/2/2020	0.406527	Gray Fox	1	Snapshot USA - 2020	21:40:53	8:43:00	23:17:00	1397	1301	1271	523	493	Night	forest
MA_Forest_Tufts	High	10/5/2019	0.406236	Northern Raccoon	1	Snapshot USA - 2019	17:23:54	5:48:55	23:16:00	1396	1044	1014	349	319	Night	forest
MA_Forest_Bridgewater_State_University	High	9/29/2019	0.406236	Gray Fox	1	Snapshot USA - 2019	17:31:30	5:39:28	23:16:00	1396	1052	1022	339	309	Night	forest
MD_Forest_Baltimore	High	10/11/2019	0.406236	Red Fox	1	Snapshot USA - 2019	17:35:28	6:12:40	23:16:00	1396	1055	1025	373	343	Night	forest
OH_Forest_Huston-Brumbaugh Nature Center_20	Low	10/16/2020	0.406236	Northern Raccoon	1	Snapshot USA - 2020	17:43:35	6:38:18	23:16:00	1396	1064	1034	398	368	Night	forest
NC_Burke County	Low	10/17/2019	0.406236	Coyote	1	Snapshot USA - 2019	17:46:39	6:33:03	23:16:00	1396	1067	1037	393	363	Night	grassland
MI_Forest_Detroit	High	10/19/2019	0.406236	Northern Raccoon	1	Snapshot USA - 2019	17:46:50	6:51:18	23:16:00	1396	1067	1037	411	381	Night	anthropogenic
DC_Urban_HL_Sites_20	High	10/3/2020	0.406236	Red Fox	1	Snapshot USA - 2020	17:49:02	6:07:36	23:16:00	1396	1069	1039	368	338	Night	forest
FL_KeyLargo_20	Med	10/21/2020	0.406236	Northern Raccoon	3	Snapshot USA - 2020	17:50:07	6:24:12	23:16:00	1396	1070	1040	384	354	Night	forest
OH_Forest_G_Cubed_Ranch_20	Low	10/11/2020	0.406236	Northern Raccoon	1	Snapshot USA - 2020	17:52:05	6:32:20	23:16:00	1396	1072	1042	392	362	Night	forest
OH_Forest_G_Cubed_Ranch_20	Low	10/9/2020	0.406236	Northern Raccoon	1	Snapshot USA - 2020	17:55:12	6:30:18	23:16:00	1396	1075	1045	390	360	Night	forest
OH_Forest_G_Cubed_Ranch_20	Low	10/5/2020	0.406236	Virginia Opossum	1	Snapshot USA - 2020	18:01:31	6:26:16	23:16:00	1396	1082	1052	386	356	Night	forest
NC_Dare County	Med	10/5/2019	0.406236	Virginia Opossum	1	Snapshot USA - 2019	18:03:18	6:22:40	23:16:00	1396	1083	1053	383	353	Night	grassland
IN_Forest_Purdue_PWA_Martell	Low	10/16/2019	0.406236	Northern Raccoon	1	Snapshot USA - 2019	18:08:51	7:00:53	23:16:00	1396	1089	1059	421	391	Night	forest
AL_Forest_Auburn	Med	10/16/2019	0.406236	Virginia Opossum	1	Snapshot USA - 2019	18:09:48	6:47:33	23:16:00	1396	1090	1060	408	378	Night	forest
DC_Urban_ML_Sites_20	High	9/16/2020	0.406236	Northern Raccoon	1	Snapshot USA - 2020	18:15:59	5:51:53	23:16:00	1396	1096	1066	352	322	Night	forest
NC_Surry County	Med	9/25/2019	0.406236	Northern Raccoon	2	Snapshot USA - 2019	18:18:16	6:14:44	23:16:00	1396	1098	1068	375	345	Night	forest
UT_Desert_Wasatch	High	9/26/2019	0.406236	Striped Skunk	1	Snapshot USA - 2019	18:20:15	6:18:18	23:16:00	1396	1100	1070	378	348	Night	forest
MO_Anthropogenic_University_of_Missouri	Med	10/22/2019	0.406236	Northern Raccoon	1	Snapshot USA - 2019	18:24:50	7:28:37	23:16:00	1396	1105	1075	449	419	Night	forest
GA_Forest_Ceylon_20	Low	9/21/2020	0.406236	Virginia Opossum	1	Snapshot USA - 2020	18:25:47	6:15:47	23:16:00	1396	1106	1076	376	346	Night	forest
WI_Forest_Whitewater_20	High	10/3/2020	0.406236	Virginia Opossum	1	Snapshot USA - 2020	18:33:57	6:56:08	23:16:00	1396	1114	1084	416	386	Night	forest
OH_Forest_Huston-Brumbaugh Nature Center	Low	9/10/2019	0.406236	Northern Raccoon	1	Snapshot USA - 2019	18:44:34	6:01:08	23:16:00	1396	1125	1095	361	331	Night	forest
WI_Forest_Whitewater_20	High	9/25/2020	0.406236	Red Fox	1	Snapshot USA - 2020	18:48:12	6:47:18	23:16:00	1396	1128	1098	407	377	Night	forest
TX_Grassland_Matador_20	Low	10/12/2020	0.406236	Coyote	1	Snapshot USA - 2020	19:12:22	7:45:58	23:16:00	1396	1152	1122	466	436	Night	grassland
KS_Forest_Lawrence	Low	9/26/2019	0.406236	Virginia Opossum	1	Snapshot USA - 2019	19:13:48	7:13:05	23:16:00	1396	1154	1124	433	403	Night	grassland
IA_Anthropogenic_Ames_20	Med	9/18/2020	0.406236	Virginia Opossum	1	Snapshot USA - 2020	19:19:56	6:59:16	23:16:00	1396	1160	1130	419	389	Night	forest
UT_Desert_Wasatch	High	11/1/2019	0.406236	Northern Raccoon	2	Snapshot USA - 2019	19:33:55	8:49:27	23:16:00	1396	1174	1144	529	499	Night	forest
TX_Grassland_Matador_20	Low	9/12/2020	0.406236	Northern Raccoon	1	Snapshot USA - 2020	19:53:39	7:24:15	23:16:00	1396	1194	1164	444	414	Night	grassland
MT_Arrow S Ranch	Low	10/13/2019	0.406236	Striped Skunk	1	Snapshot USA - 2019	19:56:13	8:32:19	23:16:00	1396	1196	1166	512	482	Night	grassland
AZ_Grassland_Vermilion_Cliffs	Low	10/2/2019	0.406236	Bobcat	1	Snapshot USA - 2019	20:11:26	8:23:30	23:16:00	1396	1211	1181	504	474	Night	forest
UT_Desert_Red_Cliffs	Low	9/15/2019	0.406236	Coyote	1	Snapshot USA - 2019	20:39:03	8:09:13	23:16:00	1396	1239	1209	489	459	Night	desert
VA_Anthropogenic_Richmond	Med	9/11/2019	0.406236	Red Fox	1	Snapshot USA - 2019	20:45:50	8:05:21	23:16:00	1396	1246	1216	485	455	Night	forest
CA_Forest_Pepperwood_Preserve_20	Low	10/5/2020	0.406236	Gray Fox	1	Snapshot USA - 2020	20:48:26	9:11:59	23:16:00	1396	1248	1218	552	522	Night	forest
UT_SLC_20	High	9/7/2020	0.406236	Red Fox	1	Snapshot USA - 2020	20:51:12	8:02:19	23:16:00	1396	1251	1221	482	452	Night	forest
UT_Wasatch_20	Med	9/4/2020	0.406236	Striped Skunk	1	Snapshot USA - 2020	20:55:55	7:58:53	23:16:00	1396	1256	1226	479	449	Night	forest
NY_Forest_Mianus_River_Gorge_20	Low	11/1/2020	0.405945	Red Fox	1	Snapshot USA - 2020	16:51:13	6:27:24	23:15:00	1395	1011	981	387	357	Night	forest
UT_Desert_Wasatch	High	10/19/2019	0.405945	Striped Skunk	1	Snapshot USA - 2019	17:03:40	6:06:30	23:15:00	1395	1024	994	367	337	Night	forest
PA_Wetlands_Crum_Woods	High	10/23/2019	0.405945	Northern Raccoon	1	Snapshot USA - 2019	17:12:47	6:21:08	23:15:00	1395	1033	1003	381	351	Night	forest
PA_Forest_State_Games_Lands_026	Low	10/31/2019	0.405945	Coyote	1	Snapshot USA - 2019	17:14:53	6:43:52	23:15:00	1395	1035	1005	404	374	Night	forest
NY_Anthropogenic_NYC_20	High	10/1/2020	0.405945	Northern Raccoon	1	Snapshot USA - 2020	17:38:42	5:53:32	23:15:00	1395	1059	1029	354	324	Night	desert
NC_Forest_Mt_Glum_20	Low	10/27/2020	0.405945	Virginia Opossum	1	Snapshot USA - 2020	17:40:36	6:47:53	23:15:00	1395	1061	1031	408	378	Night	grassland
OH_Forest_Huston-Brumbaugh Nature Center	Low	10/18/2019	0.405945	Northern Raccoon	1	Snapshot USA - 2019	17:41:41	6:39:41	23:15:00	1395	1062	1032	400	370	Night	forest
FL_Key Largo 2019	Med	10/31/2019	0.405945	Virginia Opossum	1	Snapshot USA - 2019	17:42:41	6:29:26	23:15:00	1395	1063	1033	389	359	Night	forest
PA_Forest_Gettysburg_College_20	Med	10/6/2020	0.405945	Northern Raccoon	1	Snapshot USA - 2020	17:44:28	6:11:33	23:15:00	1395	1064	1034	372	342	Night	forest
FL_KeyLargo_20	Med	10/23/2020	0.405945	Virginia Opossum	1	Snapshot USA - 2020	17:48:03	6:25:07	23:15:00	1395	1068	1038	385	355	Night	forest
DE_Forest_Wilmington	High	9/30/2019	0.405945	Red Fox	1	Snapshot USA - 2019	17:49:04	5:58:38	23:15:00	1395	1069	1039	359	329	Night	forest
FL_Key Largo 2019	Med	10/18/2019	0.405945	Virginia Opossum	1	Snapshot USA - 2019	17:52:58	6:22:02	23:15:00	1395	1073	1043	382	352	Night	forest
FL_KeyLargo_20	Med	10/17/2020	0.405945	Northern Raccoon	1	Snapshot USA - 2020	17:53:16	6:21:56	23:15:00	1395	1073	1043	382	352	Night	forest
OH_Forest_Huston-Brumbaugh Nature Center	Low	10/9/2019	0.405945	Red Fox	1	Snapshot USA - 2019	17:55:43	6:30:01	23:15:00	1395	1076	1046	390	360	Night	forest
SC_Forest_Piedmont	Low	10/13/2019	0.405945	Coyote	1	Snapshot USA - 2019	17:59:33	6:33:22	23:15:00	1395	1080	1050	393	363	Night	forest
NC_Schenck 2019:Large Forest	Med	10/3/2019	0.405945	Virginia Opossum	1	Snapshot USA - 2019	18:06:14	6:21:01	23:15:00	1395	1086	1056	381	351	Night	forest
IA_Anthropogenic_Ames_20	Med	10/30/2020	0.405945	Virginia Opossum	1	Snapshot USA - 2020	18:11:55	7:46:31	23:15:00	1395	1092	1062	467	437	Night	forest
MD_Forest_Baltimore	High	9/18/2019	0.405945	Northern Raccoon	1	Snapshot USA - 2019	18:12:59	5:51:45	23:15:00	1395	1093	1063	352	322	Night	forest
CT_Forest_Nye_Holman_20	Med	9/7/2020	0.405945	Northern Raccoon	1	Snapshot USA - 2020	18:14:10	5:22:58	23:15:00	1395	1094	1064	323	293	Night	forest
MD_Forest_Baltimore	High	9/15/2019	0.405945	Northern Raccoon	1	Snapshot USA - 2019	18:17:46	5:48:57	23:15:00	1395	1098	1068	349	319	Night	forest
IN_Forest_Purdue_PWA_Martell_20	Low	10/4/2020	0.405945	Northern Raccoon	1	Snapshot USA - 2020	18:26:39	6:49:17	23:15:00	1395	1107	1077	409	379	Night	forest
IL_Anthropogenic_Aurora_20	High	10/5/2020	0.405945	Northern Raccoon	1	Snapshot USA - 2020	18:29:30	6:56:12	23:15:00	1395	1110	1080	416	386	Night	forest
OH_Forest_Huston-Brumbaugh Nature Center_20	Low	9/17/2020	0.405945	Northern Raccoon	1	Snapshot USA - 2020	18:31:27	6:08:41	23:15:00	1395	1111	1081	369	339	Night	forest
LA_Forest_Hammond_20	High	10/16/2020	0.405945	Northern Raccoon	1	Snapshot USA - 2020	18:30:40	7:06:16	23:15:00	1395	1111	1081	426	396	Night	forest
UT_Desert_Wasatch	High	10/9/2019	0.405945	Northern Raccoon	1	Snapshot USA - 2019	18:39:31	7:01:14	23:15:00	1395	1120	1090	421	391	Night	forest
AR_Grassland_Grandview_Prairie_20	Low	10/15/2020	0.405945	Northern Raccoon	1	Snapshot USA - 2020	18:42:21	7:21:35	23:15:00	1395	1122	1092	442	412	Night	grassland
IN_Forest_Purdue_PWA_Martell	Low	9/25/2019	0.405945	Northern Raccoon	2	Snapshot USA - 2019	18:42:52	6:39:39	23:15:00	1395	1123	1093	400	370	Night	forest
KS_Forest_Pittsburg_20	High	10/14/2020	0.405945	Coyote	1	Snapshot USA - 2020	18:44:11	7:27:32	23:15:00	1395	1124	1094	448	418	Night	forest
OH_Forest_G_Cubed_Ranch_20	Low	9/8/2020	0.405945	Northern Raccoon	1	Snapshot USA - 2020	18:46:16	6:00:40	23:15:00	1395	1126	1096	361	331	Night	forest
IL_Forest_Urbana_20	Med	9/21/2020	0.405945	Northern Raccoon	2	Snapshot USA - 2020	18:52:42	6:40:55	23:15:00	1395	1133	1103	401	371	Night	forest
SD_Shelterbelt_and_Grassland_Brookings_20	Med	10/8/2020	0.405945	Northern Raccoon	2	Snapshot USA - 2020	18:56:19	7:35:09	23:15:00	1395	1136	1106	455	425	Night	grassland
UT_Desert_Wasatch	High	9/16/2019	0.405945	Northern Raccoon	1	Snapshot USA - 2019	18:58:02	6:30:58	23:15:00	1395	1138	1108	391	361	Night	forest
SD_Shelterbelt_and_Grassland_Brookings_20	Med	10/3/2020	0.405945	Northern Raccoon	1	Snapshot USA - 2020	19:05:23	7:29:04	23:15:00	1395	1145	1115	449	419	Night	grassland
OK_Grassland_Ardmore_20	Low	10/8/2020	0.405945	Northern Raccoon	1	Snapshot USA - 2020	19:04:53	7:30:04	23:15:00	1395	1145	1115	450	420	Night	grassland
IL_Forest_Urbana	Med	9/9/2019	0.405945	Northern Raccoon	1	Snapshot USA - 2019	19:14:00	6:28:59	23:15:00	1395	1154	1124	389	359	Night	forest
KS_Forest_Pittsburg	High	9/25/2019	0.405945	Northern Raccoon	1	Snapshot USA - 2019	19:13:33	7:10:11	23:15:00	1395	1154	1124	430	400	Night	forest
IA_Anthropogenic_Ames	Med	9/21/2019	0.405945	Northern Raccoon	1	Snapshot USA - 2019	19:15:57	7:01:38	23:15:00	1395	1156	1126	422	392	Night	forest
MI_Forest_Upper_Peninsula_2	Low	8/31/2019	0.405945	Coyote	1	Snapshot USA - 2019	19:33:57	6:09:36	23:15:00	1395	1174	1144	370	340	Night	forest
MO_Anthropogenic_University_of_Missouri_20	Med	9/2/2020	0.405945	Virginia Opossum	1	Snapshot USA - 2020	19:41:32	6:42:39	23:15:00	1395	1182	1152	403	373	Night	forest
MS_Forest_Starkville	Low	10/9/2019	0.405945	Virginia Opossum	1	Snapshot USA - 2019	20:02:37	8:46:24	23:15:00	1395	1203	1173	526	496	Night	forest
NV_Desert_Mojave	Low	9/30/2019	0.405945	Coyote	1	Snapshot USA - 2019	20:26:58	8:34:46	23:15:00	1395	1227	1197	515	485	Night	desert
MT_Forest_River_Trail_20	Med	9/4/2020	0.405945	Coyote	1	Snapshot USA - 2020	21:14:43	8:01:38	23:15:00	1395	1275	1245	482	452	Night	forest
CA_Forest_Pepperwood_Preserve	Low	9/3/2019	0.405945	Gray Fox	1	Snapshot USA - 2019	21:40:17	8:43:04	23:15:00	1395	1300	1270	523	493	Night	forest
NJ_Forest_Rutgers	High	10/26/2019	0.405654	Northern Raccoon	1	Snapshot USA - 2019	17:04:11	6:21:38	23:14:00	1394	1024	994	382	352	Night	grassland
ME_Forest_Piscataquis_County_20	High	9/24/2020	0.405654	Northern Raccoon	1	Snapshot USA - 2020	17:29:46	5:25:52	23:14:00	1394	1050	1020	326	296	Night	forest
NJ_Forest_Rutgers_20	High	10/6/2020	0.405654	Northern Raccoon	2	Snapshot USA - 2020	17:32:57	6:00:49	23:14:00	1394	1053	1023	361	331	Night	grassland
DE_Forest_Wilmington	High	10/7/2019	0.405654	Virginia Opossum	1	Snapshot USA - 2019	17:37:49	6:05:33	23:14:00	1394	1058	1028	366	336	Night	forest
NC_Surry County	Med	10/18/2019	0.405654	Coyote	1	Snapshot USA - 2019	17:45:41	6:34:19	23:14:00	1394	1066	1036	394	364	Night	forest
DE_Forest_Wilmington_20	High	9/23/2020	0.405654	Northern Raccoon	1	Snapshot USA - 2020	17:59:12	5:52:35	23:14:00	1394	1079	1049	353	323	Night	forest
DE_Forest_Wilmington_20	High	9/23/2020	0.405654	Northern Raccoon	1	Snapshot USA - 2020	17:59:12	5:52:35	23:14:00	1394	1079	1049	353	323	Night	forest
AL_Forest_Auburn_20	Med	10/17/2020	0.405654	Coyote	1	Snapshot USA - 2020	18:07:45	6:48:51	23:14:00	1394	1088	1058	409	379	Night	forest
IN_Forest_Purdue_Lugar_20	Med	10/11/2020	0.405654	Northern Raccoon	1	Snapshot USA - 2020	18:15:03	6:56:02	23:14:00	1394	1095	1065	416	386	Night	forest
OH_Forest_G_Cubed_Ranch_20	Low	9/22/2020	0.405654	Virginia Opossum	1	Snapshot USA - 2020	18:22:54	6:13:42	23:14:00	1394	1103	1073	374	344	Night	forest
NC_Forest_GW_Hill_Forest_20	Low	9/11/2020	0.405654	Coyote	1	Snapshot USA - 2020	18:30:19	5:56:38	23:14:00	1394	1110	1080	357	327	Night	grassland
DC_Urban_ML_Sites_20	High	9/7/2020	0.405654	Virginia Opossum	1	Snapshot USA - 2020	18:30:35	5:44:05	23:14:00	1394	1111	1081	344	314	Night	forest
MO_Anthropogenic_University_of_Missouri	Med	10/17/2019	0.405654	Northern Raccoon	1	Snapshot USA - 2019	18:31:45	7:23:27	23:14:00	1394	1112	1082	443	413	Night	forest
OH_Forest_Huston-Brumbaugh Nature Center	Low	9/16/2019	0.405654	Northern Raccoon	2	Snapshot USA - 2019	18:34:25	6:06:59	23:14:00	1394	1114	1084	367	337	Night	forest
MO_Anthropogenic_University_of_Missouri_20	Med	10/14/2020	0.405654	Virginia Opossum	1	Snapshot USA - 2020	18:35:00	7:21:09	23:14:00	1394	1115	1085	441	411	Night	forest
OH_Forest_G_Cubed_Ranch_20	Low	9/14/2020	0.405654	Northern Raccoon	2	Snapshot USA - 2020	18:36:18	6:06:15	23:14:00	1394	1116	1086	366	336	Night	forest
NC_Forest_Seven_Devils_20	Low	9/13/2020	0.405654	Northern Raccoon	1	Snapshot USA - 2020	18:39:02	6:09:57	23:14:00	1394	1119	1089	370	340	Night	grassland
LA_Forest_Hammond	High	10/8/2019	0.405654	Red Fox	1	Snapshot USA - 2019	18:40:42	7:00:36	23:14:00	1394	1121	1091	421	391	Night	forest
WA_Forest_Seattle_Urban_Carnivores	High	10/17/2019	0.405654	Northern Raccoon	2	Snapshot USA - 2019	18:41:54	7:45:26	23:14:00	1394	1122	1092	465	435	Night	forest
MO_Anthropogenic_University_of_Missouri	Med	10/8/2019	0.405654	Coyote	1	Snapshot USA - 2019	18:45:03	7:14:29	23:14:00	1394	1125	1095	434	404	Night	forest
NC_Dare County	Med	8/29/2019	0.405654	Northern Raccoon	2	Snapshot USA - 2019	18:52:15	5:48:15	23:14:00	1394	1132	1102	348	318	Night	grassland
MO_Anthropogenic_University_of_Missouri_20	Med	10/2/2020	0.405654	Coyote	1	Snapshot USA - 2020	18:53:17	7:09:32	23:14:00	1394	1133	1103	430	400	Night	forest
MO_Anthropogenic_University_of_Missouri_20	Med	10/2/2020	0.405654	Coyote	1	Snapshot USA - 2020	18:53:17	7:09:32	23:14:00	1394	1133	1103	430	400	Night	forest
LA_Forest_Hammond	High	9/26/2019	0.405654	Red Fox	1	Snapshot USA - 2019	18:55:36	6:53:33	23:14:00	1394	1136	1106	414	384	Night	forest
IL_Anthropogenic_Aurora_20	High	9/18/2020	0.405654	Northern Raccoon	1	Snapshot USA - 2020	18:59:00	6:38:30	23:14:00	1394	1139	1109	399	369	Night	forest
IL_Forest_Urbana	Med	9/15/2019	0.405654	Northern Raccoon	1	Snapshot USA - 2019	19:04:00	6:34:34	23:14:00	1394	1144	1114	395	365	Night	forest
LA_Forest_Hammond	High	9/18/2019	0.405654	Red Fox	1	Snapshot USA - 2019	19:05:52	6:49:08	23:14:00	1394	1146	1116	409	379	Night	forest
OK_Grassland_Ardmore_20	Low	10/7/2020	0.405654	Coyote	1	Snapshot USA - 2020	19:06:19	7:29:24	23:14:00	1394	1146	1116	449	419	Night	grassland
IL_Forest_Urbana_20	Med	9/11/2020	0.405654	Northern Raccoon	1	Snapshot USA - 2020	19:09:26	6:31:30	23:14:00	1394	1149	1119	392	362	Night	forest
LA_Forest_Hammond	High	9/15/2019	0.405654	Red Fox	1	Snapshot USA - 2019	19:09:43	6:47:30	23:14:00	1394	1150	1120	408	378	Night	forest
SD_Shelterbelt_and_Grassland_Brookings_20	Med	9/30/2020	0.405654	Northern Raccoon	2	Snapshot USA - 2020	19:10:55	7:25:30	23:14:00	1394	1151	1121	446	416	Night	grassland
SD_Shelterbelt_and_Grassland_Brookings_20	Med	9/28/2020	0.405654	Northern Raccoon	1	Snapshot USA - 2020	19:14:39	7:23:09	23:14:00	1394	1155	1125	443	413	Night	grassland
TX_Forest_Caesar_Kleberg_20	Low	9/28/2020	0.405654	Virginia Opossum	1	Snapshot USA - 2020	19:20:59	7:22:34	23:14:00	1394	1161	1131	443	413	Night	forest
OK_Grassland_Ardmore_20	Low	9/24/2020	0.405654	Coyote	1	Snapshot USA - 2020	19:24:10	7:20:01	23:14:00	1394	1164	1134	440	410	Night	grassland
IL_Grassland_Nachusa_Grasslands	Med	9/6/2019	0.405654	Coyote	1	Snapshot USA - 2019	19:25:12	6:29:22	23:14:00	1394	1165	1135	389	359	Night	grassland
TX_Grassland_Matador	Low	10/27/2019	0.405654	Striped Skunk	1	Snapshot USA - 2019	19:32:01	8:53:00	23:14:00	1394	1172	1142	533	503	Night	grassland
UT_Desert_Wasatch	High	11/1/2019	0.405654	Northern Raccoon	2	Snapshot USA - 2019	19:33:55	8:49:27	23:14:00	1394	1174	1144	529	499	Night	forest
TX_Grassland_Matador_20	Low	9/20/2020	0.405654	Coyote	1	Snapshot USA - 2020	19:42:33	7:30:00	23:14:00	1394	1183	1153	450	420	Night	grassland
IA_Anthropogenic_Ames_20	Med	9/3/2020	0.405654	Northern Raccoon	1	Snapshot USA - 2020	19:46:09	6:43:46	23:14:00	1394	1186	1156	404	374	Night	forest
UT_SLC_20	High	9/20/2020	0.405654	Red Fox	1	Snapshot USA - 2020	20:29:13	8:14:49	23:14:00	1394	1229	1199	495	465	Night	forest
WA_forest_Seattle_20	High	9/29/2020	0.405654	Virginia Opossum	1	Snapshot USA - 2020	20:53:15	9:07:03	23:14:00	1394	1253	1223	547	517	Night	forest
NY_Forest_St_Lawrence_University_20	Low	10/22/2020	0.405363	Coyote	1	Snapshot USA - 2020	17:05:55	6:26:31	23:13:00	1393	1026	996	387	357	Night	forest
MD_Forest_Baltimore	High	10/16/2019	0.405363	Red Fox	1	Snapshot USA - 2019	17:28:02	6:17:42	23:13:00	1393	1048	1018	378	348	Night	forest
NY_Anthropogenic_NYC_20	High	10/3/2020	0.405363	Northern Raccoon	1	Snapshot USA - 2020	17:34:58	5:55:07	23:13:00	1393	1055	1025	355	325	Night	desert
MI_Forest_Kellogg	Low	11/3/2019	0.405363	Northern Raccoon	1	Snapshot USA - 2019	17:34:34	7:18:49	23:13:00	1393	1055	1025	439	409	Night	forest
VA_Forest_Richmond(rural)	Med	10/15/2019	0.405363	Northern Raccoon	1	Snapshot USA - 2019	17:36:18	6:22:46	23:13:00	1393	1056	1026	383	353	Night	forest
DC_Urban_HL_Sites_20	High	10/6/2020	0.405363	Red Fox	1	Snapshot USA - 2020	17:44:21	6:10:26	23:13:00	1393	1064	1034	370	340	Night	forest
MA_Forest_Bridgewater_State_University_20	High	9/14/2020	0.405363	Virginia Opossum	1	Snapshot USA - 2020	17:56:39	5:24:41	23:13:00	1393	1077	1047	325	295	Night	forest
DC_Urban_HH_Sites_20	High	9/28/2020	0.405363	Northern Raccoon	1	Snapshot USA - 2020	17:57:01	6:03:02	23:13:00	1393	1077	1047	363	333	Night	forest
NC_Schenck 2019:Large Forest	Med	10/3/2019	0.405363	Coyote	1	Snapshot USA - 2019	17:58:00	6:12:23	23:13:00	1393	1078	1048	372	342	Night	forest
FL_Key Largo 2019	Med	10/5/2019	0.405363	Coyote	1	Snapshot USA - 2019	18:05:39	6:16:01	23:13:00	1393	1086	1056	376	346	Night	forest
NY_Forest_Mianus_River_Gorge	Low	9/14/2019	0.405363	Northern Raccoon	1	Snapshot USA - 2019	18:08:10	5:35:00	23:13:00	1393	1088	1058	335	305	Night	forest
OH_Forest_G_Cubed_Ranch_20	Low	9/29/2020	0.405363	Northern Raccoon	1	Snapshot USA - 2020	18:11:17	6:20:24	23:13:00	1393	1091	1061	380	350	Night	forest
NC_Forest_WCU_20	Low	10/6/2020	0.405363	Virginia Opossum	1	Snapshot USA - 2020	18:10:42	6:32:56	23:13:00	1393	1091	1061	393	363	Night	grassland
IN_Forest_Purdue_Lugar_20	Med	10/11/2020	0.405363	Northern Raccoon	1	Snapshot USA - 2020	18:15:03	6:56:02	23:13:00	1393	1095	1065	416	386	Night	forest
GA_Forest_Carrollton_20	High	10/3/2020	0.405363	Red Fox	1	Snapshot USA - 2020	18:23:14	6:37:35	23:13:00	1393	1103	1073	398	368	Night	forest
MO_Anthropogenic_University_of_Missouri	Med	10/22/2019	0.405363	Northern Raccoon	1	Snapshot USA - 2019	18:24:50	7:28:37	23:13:00	1393	1105	1075	449	419	Night	forest
UT_Desert_Wasatch	High	10/19/2019	0.405363	Northern Raccoon	1	Snapshot USA - 2019	18:28:15	7:07:50	23:13:00	1393	1108	1078	428	398	Night	forest
MD_Forest_Baltimore	High	9/5/2019	0.405363	Northern Raccoon	1	Snapshot USA - 2019	18:33:54	5:39:53	23:13:00	1393	1114	1084	340	310	Night	forest
IL_Anthropogenic_Aurora_20	High	10/2/2020	0.405363	Red Fox	1	Snapshot USA - 2020	18:34:35	6:52:58	23:13:00	1393	1115	1085	413	383	Night	forest
DE_Forest_Wilmington	High	8/30/2019	0.405363	Northern Raccoon	1	Snapshot USA - 2019	18:39:33	5:29:41	23:13:00	1393	1120	1090	330	300	Night	forest
IN_Forest_Purdue_PWA_Martell	Low	9/26/2019	0.405363	Northern Raccoon	1	Snapshot USA - 2019	18:41:06	6:40:32	23:13:00	1393	1121	1091	401	371	Night	forest
KS_Forest_Pittsburg_20	High	10/14/2020	0.405363	Coyote	1	Snapshot USA - 2020	18:44:11	7:27:32	23:13:00	1393	1124	1094	448	418	Night	forest
KS_Forest_Pittsburg_20	High	10/14/2020	0.405363	Coyote	1	Snapshot USA - 2020	18:44:11	7:27:32	23:13:00	1393	1124	1094	448	418	Night	forest
LA_Forest_Hammond	High	9/28/2019	0.405363	Red Fox	1	Snapshot USA - 2019	18:53:04	6:54:41	23:13:00	1393	1133	1103	415	385	Night	forest
KS_Forest_Pittsburg	High	10/7/2019	0.405363	Northern Raccoon	1	Snapshot USA - 2019	18:55:12	7:20:22	23:13:00	1393	1135	1105	440	410	Night	forest
KS_Forest_Pittsburg	High	10/4/2019	0.405363	Northern Raccoon	1	Snapshot USA - 2019	18:59:38	7:17:42	23:13:00	1393	1140	1110	438	408	Night	forest
VA_Forest_Richmond(suburban)	High	8/21/2019	0.405363	Red Fox	1	Snapshot USA - 2019	19:01:44	5:32:46	23:13:00	1393	1142	1112	333	303	Night	forest
IL_Forest_Urbana_20	Med	9/13/2020	0.405363	Northern Raccoon	1	Snapshot USA - 2020	19:06:13	6:33:28	23:13:00	1393	1146	1116	393	363	Night	forest
IA_Anthropogenic_Ames	Med	9/26/2019	0.405363	Northern Raccoon	1	Snapshot USA - 2019	19:07:04	7:06:50	23:13:00	1393	1147	1117	427	397	Night	forest
OK_Grassland_Burneyville_20	Low	10/6/2020	0.405363	Virginia Opossum	1	Snapshot USA - 2020	19:07:36	7:28:32	23:13:00	1393	1148	1118	449	419	Night	grassland
MO_Anthropogenic_University_of_Missouri_20	Med	9/21/2020	0.405363	Coyote	1	Snapshot USA - 2020	19:11:00	6:59:30	23:13:00	1393	1151	1121	420	390	Night	forest
MO_Anthropogenic_University_of_Missouri	Med	9/19/2019	0.405363	Coyote	1	Snapshot USA - 2019	19:15:30	6:57:06	23:13:00	1393	1156	1126	417	387	Night	forest
IL_Grassland_Nachusa_Grasslands	Med	9/6/2019	0.405363	Coyote	1	Snapshot USA - 2019	19:25:12	6:29:22	23:13:00	1393	1165	1135	389	359	Night	grassland
TX_Grassland_Matador_20	Low	9/20/2020	0.405363	Coyote	1	Snapshot USA - 2020	19:42:33	7:30:00	23:13:00	1393	1183	1153	450	420	Night	grassland
UT_Desert_Wasatch	High	10/12/2019	0.405363	Northern Raccoon	1	Snapshot USA - 2019	19:57:33	8:31:29	23:13:00	1393	1198	1168	511	481	Night	forest
UT_SLC_20	High	10/2/2020	0.405363	Red Fox	1	Snapshot USA - 2020	20:08:58	8:26:38	23:13:00	1393	1209	1179	507	477	Night	forest
WY_Forest_Craighead_20	Low	9/14/2020	0.405363	Red Fox	1	Snapshot USA - 2020	20:35:25	8:02:09	23:13:00	1393	1235	1205	482	452	Night	forest
MA_Forest_Tufts_20	High	10/17/2020	0.405072	Northern Raccoon	1	Snapshot USA - 2020	17:02:49	6:03:18	23:12:00	1392	1023	993	363	333	Night	forest
NC_Cleveland County	Low	10/21/2019	0.405072	Coyote	1	Snapshot USA - 2019	17:36:26	6:30:46	23:12:00	1392	1056	1026	391	361	Night	forest
NY_Forest_Mianus_River_Gorge_20	Low	10/1/2020	0.405072	Virginia Opossum	1	Snapshot USA - 2020	17:37:40	5:52:44	23:12:00	1392	1058	1028	353	323	Night	forest
NC_Burke County	Low	10/14/2019	0.405072	Coyote	1	Snapshot USA - 2019	17:50:39	6:30:22	23:12:00	1392	1071	1041	390	360	Night	grassland
AL_Forest_Auburn	Med	11/2/2019	0.405072	Northern Raccoon	1	Snapshot USA - 2019	17:52:08	7:01:22	23:12:00	1392	1072	1042	421	391	Night	forest
CT_Forest_Storrs	Med	9/18/2019	0.405072	Virginia Opossum	1	Snapshot USA - 2019	17:55:55	5:33:12	23:12:00	1392	1076	1046	333	303	Night	forest
VA_Forest_Caroline_County_20	Low	9/28/2020	0.405072	Bobcat	1	Snapshot USA - 2020	17:58:25	6:04:06	23:12:00	1392	1078	1048	364	334	Night	forest
OH_Forest_G_Cubed_Ranch_20	Low	10/5/2020	0.405072	Virginia Opossum	1	Snapshot USA - 2020	18:01:31	6:26:16	23:12:00	1392	1082	1052	386	356	Night	forest
MI_Forest_Kellogg	Low	10/14/2019	0.405072	Northern Raccoon	1	Snapshot USA - 2019	18:03:38	6:54:22	23:12:00	1392	1084	1054	414	384	Night	forest
MA_Forest_Amherst	High	9/12/2019	0.405072	Virginia Opossum	1	Snapshot USA - 2019	18:07:54	5:27:50	23:12:00	1392	1088	1058	328	298	Night	forest
DE_Forest_Wilmington	High	9/19/2019	0.405072	Northern Raccoon	1	Snapshot USA - 2019	18:07:37	5:48:48	23:12:00	1392	1088	1058	349	319	Night	forest
NY_Anthropogenic_NYC_20	High	9/11/2020	0.405072	Virginia Opossum	1	Snapshot USA - 2020	18:13:02	5:34:06	23:12:00	1392	1093	1063	334	304	Night	desert
TN_Forest_Cheatham_20	Low	10/14/2020	0.405072	Northern Raccoon	1	Snapshot USA - 2020	18:14:52	6:55:59	23:12:00	1392	1095	1065	416	386	Night	forest
DC_Urban_ML_Sites_20	High	9/12/2020	0.405072	Northern Raccoon	1	Snapshot USA - 2020	18:22:26	5:48:21	23:12:00	1392	1102	1072	348	318	Night	forest
MA_Forest_Amherst	High	9/2/2019	0.405072	Virginia Opossum	1	Snapshot USA - 2019	18:25:17	5:17:22	23:12:00	1392	1105	1075	317	287	Night	forest
NC_Forest_Umstead_20	Low	9/14/2020	0.405072	Northern Raccoon	1	Snapshot USA - 2020	18:25:04	5:58:26	23:12:00	1392	1105	1075	358	328	Night	grassland
IN_Forest_Purdue_PWA_Martell_20	Low	10/5/2020	0.405072	Northern Raccoon	1	Snapshot USA - 2020	18:25:01	6:50:17	23:12:00	1392	1105	1075	410	380	Night	forest
MI_Forest_Kellogg	Low	9/29/2019	0.405072	Northern Raccoon	1	Snapshot USA - 2019	18:29:17	6:37:36	23:12:00	1392	1109	1079	398	368	Night	forest
DC_Urban_ML_Sites_20	High	9/7/2020	0.405072	Virginia Opossum	1	Snapshot USA - 2020	18:30:35	5:44:05	23:12:00	1392	1111	1081	344	314	Night	forest
NC_Craven County	Low	9/11/2019	0.405072	Coyote	1	Snapshot USA - 2019	18:33:32	5:58:26	23:12:00	1392	1114	1084	358	328	Night	forest
KS_Forest_Pittsburg	High	10/22/2019	0.405072	Northern Raccoon	1	Snapshot USA - 2019	18:34:24	7:34:21	23:12:00	1392	1114	1084	454	424	Night	forest
IL_Forest_Urbana	Med	9/28/2019	0.405072	Northern Raccoon	1	Snapshot USA - 2019	18:42:13	6:46:52	23:12:00	1392	1122	1092	407	377	Night	forest
UT_Desert_Wasatch	High	10/7/2019	0.405072	Northern Raccoon	1	Snapshot USA - 2019	18:41:55	7:00:00	23:12:00	1392	1122	1092	420	390	Night	forest
OH_Forest_Huston-Brumbaugh Nature Center_20	Low	9/9/2020	0.405072	Red Fox	1	Snapshot USA - 2020	18:45:03	6:00:57	23:12:00	1392	1125	1095	361	331	Night	forest
NC_Dare County	Med	9/2/2019	0.405072	Northern Raccoon	1	Snapshot USA - 2019	18:46:38	5:51:22	23:12:00	1392	1127	1097	351	321	Night	grassland
IN_Forest_Purdue_PWA_Martell	Low	9/12/2019	0.405072	Virginia Opossum	1	Snapshot USA - 2019	19:04:45	6:27:08	23:12:00	1392	1145	1115	387	357	Night	forest
UT_Desert_Wasatch	High	9/12/2019	0.405072	Northern Raccoon	1	Snapshot USA - 2019	19:04:46	6:27:10	23:12:00	1392	1145	1115	387	357	Night	forest
IN_Forest_Purdue_Lugar_20	Med	9/10/2020	0.405072	Virginia Opossum	1	Snapshot USA - 2020	19:06:31	6:25:37	23:12:00	1392	1147	1117	386	356	Night	forest
KS_Forest_Pittsburg	High	9/27/2019	0.405072	Virginia Opossum	1	Snapshot USA - 2019	19:10:31	7:11:55	23:12:00	1392	1151	1121	432	402	Night	forest
IL_Forest_Urbana	Med	9/8/2019	0.405072	Northern Raccoon	1	Snapshot USA - 2019	19:15:36	6:28:00	23:12:00	1392	1156	1126	388	358	Night	forest
IL_Forest_Urbana_20	Med	9/3/2020	0.405072	Virginia Opossum	1	Snapshot USA - 2020	19:22:35	6:24:02	23:12:00	1392	1163	1133	384	354	Night	forest
WA_Forest_Seattle_Urban_Carnivores	High	9/21/2019	0.405072	Virginia Opossum	1	Snapshot USA - 2019	19:29:11	7:14:07	23:12:00	1392	1169	1139	434	404	Night	forest
SD_Grassland_Custer_County_20	Low	10/4/2020	0.405072	Coyote	2	Snapshot USA - 2020	19:31:52	7:57:59	23:12:00	1392	1172	1142	478	448	Night	anthropogenic
MO_Anthropogenic_University_of_Missouri_20	Med	9/6/2020	0.405072	Virginia Opossum	1	Snapshot USA - 2020	19:35:16	6:46:13	23:12:00	1392	1175	1145	406	376	Night	forest
SD_Shelterbelt_and_Grassland_Brookings_20	Med	9/8/2020	0.405072	Northern Raccoon	2	Snapshot USA - 2020	19:52:13	7:00:03	23:12:00	1392	1192	1162	420	390	Night	grassland
MT_Arrow S Ranch	Low	10/5/2019	0.405072	Coyote	2	Snapshot USA - 2019	20:07:10	8:25:50	23:12:00	1392	1207	1177	506	476	Night	grassland
MT_Urban-Wild Missoula	High	9/29/2019	0.405072	Northern Raccoon	3	Snapshot USA - 2019	20:15:46	8:21:12	23:12:00	1392	1216	1186	501	471	Night	grassland
TN_Forest_Cheatham	Low	9/28/2019	0.405072	Coyote	2	Snapshot USA - 2019	20:16:53	8:21:56	23:12:00	1392	1217	1187	502	472	Night	forest
AZ_Grassland_Cienega	Low	9/18/2019	0.405072	Bobcat	1	Snapshot USA - 2019	20:22:10	8:04:48	23:12:00	1392	1222	1192	485	455	Night	desert
UT_SLC_20	High	9/16/2020	0.405072	Red Fox	1	Snapshot USA - 2020	20:36:02	8:10:57	23:12:00	1392	1236	1206	491	461	Night	forest
UT_SLC_20	High	9/13/2020	0.405072	Red Fox	1	Snapshot USA - 2020	20:41:07	8:08:04	23:12:00	1392	1241	1211	488	458	Night	forest
MT_Heirmosa Ranch	Low	9/11/2019	0.405072	Coyote	1	Snapshot USA - 2019	20:42:08	8:07:54	23:12:00	1392	1242	1212	488	458	Night	grassland
UT_SLC_20	High	9/5/2020	0.405072	Red Fox	1	Snapshot USA - 2020	20:54:31	8:00:23	23:12:00	1392	1255	1225	480	450	Night	forest
CA_Riparian_San_Joaquin	Med	9/7/2019	0.405072	Coyote	1	Snapshot USA - 2019	21:21:27	8:36:27	23:12:00	1392	1281	1251	516	486	Night	forest
NY_Anthropogenic_NYC_20	High	10/30/2020	0.404781	Coyote	1	Snapshot USA - 2020	16:55:21	6:25:39	23:11:00	1391	1015	985	386	356	Night	desert
CT_Forest_Storrs_20	Med	10/19/2020	0.404781	Red Fox	1	Snapshot USA - 2020	17:02:31	6:07:21	23:11:00	1391	1023	993	367	337	Night	forest
NY_Anthropogenic_NYC_20	High	10/13/2020	0.404781	Northern Raccoon	1	Snapshot USA - 2020	17:18:53	6:05:33	23:11:00	1391	1039	1009	366	336	Night	desert
OH_Forest_Huston-Brumbaugh Nature Center_20	Low	10/27/2020	0.404781	Virginia Opossum	1	Snapshot USA - 2020	17:28:02	6:50:46	23:11:00	1391	1048	1018	411	381	Night	forest
NJ_Forest_Rutgers	High	9/29/2019	0.404781	Northern Raccoon	1	Snapshot USA - 2019	17:45:44	5:53:05	23:11:00	1391	1066	1036	353	323	Night	grassland
DE_Forest_Wilmington	High	10/2/2019	0.404781	Northern Raccoon	1	Snapshot USA - 2019	17:45:36	6:00:25	23:11:00	1391	1066	1036	360	330	Night	forest
OH_Forest_Huston-Brumbaugh Nature Center	Low	10/15/2019	0.404781	Northern Raccoon	1	Snapshot USA - 2019	17:46:16	6:36:25	23:11:00	1391	1066	1036	396	366	Night	forest
MA_Forest_Bridgewater_State_University	High	9/19/2019	0.404781	Gray Fox	1	Snapshot USA - 2019	17:49:07	5:29:04	23:11:00	1391	1069	1039	329	299	Night	forest
WY_Grassland_Carbon_County	Low	9/23/2019	0.404781	Coyote	1	Snapshot USA - 2019	18:16:58	6:08:29	23:11:00	1391	1097	1067	368	338	Night	grassland
MO_Anthropogenic_University_of_Missouri_20	Med	10/25/2020	0.404781	Northern Raccoon	2	Snapshot USA - 2020	18:19:53	7:32:32	23:11:00	1391	1100	1070	453	423	Night	forest
NC_Moore County	Med	9/16/2019	0.404781	Coyote	1	Snapshot USA - 2019	18:26:04	6:02:04	23:11:00	1391	1106	1076	362	332	Night	forest
DE_Forest_Wilmington	High	9/7/2019	0.404781	Virginia Opossum	1	Snapshot USA - 2019	18:26:56	5:37:22	23:11:00	1391	1107	1077	337	307	Night	forest
NC_Forest_Mt_Glum_20	Low	9/22/2020	0.404781	Virginia Opossum	1	Snapshot USA - 2020	18:27:24	6:18:48	23:11:00	1391	1107	1077	379	349	Night	grassland
KS_Forest_Pittsburg	High	10/25/2019	0.404781	Northern Raccoon	1	Snapshot USA - 2019	18:30:39	7:37:19	23:11:00	1391	1111	1081	457	427	Night	forest
UT_Desert_Wasatch	High	10/15/2019	0.404781	Red Fox	1	Snapshot USA - 2019	18:32:36	7:05:07	23:11:00	1391	1113	1083	425	395	Night	forest
GA_Forest_Lower Altmaha Corridor	Low	9/11/2019	0.404781	Virginia Opossum	1	Snapshot USA - 2019	18:39:34	6:09:14	23:11:00	1391	1120	1090	369	339	Night	forest
IN_Forest_Purdue_Lugar_20	Med	9/25/2020	0.404781	Northern Raccoon	1	Snapshot USA - 2020	18:41:13	6:39:57	23:11:00	1391	1121	1091	400	370	Night	forest
IA_Anthropogenic_Ames	Med	10/5/2019	0.404781	Northern Raccoon	1	Snapshot USA - 2019	18:51:28	7:16:31	23:11:00	1391	1131	1101	437	407	Night	forest
KS_Forest_Pittsburg_20	High	10/9/2020	0.404781	Virginia Opossum	1	Snapshot USA - 2020	18:51:08	7:22:46	23:11:00	1391	1131	1101	443	413	Night	forest
KS_Forest_Pittsburg_20	High	10/9/2020	0.404781	Virginia Opossum	1	Snapshot USA - 2020	18:51:08	7:22:46	23:11:00	1391	1131	1101	443	413	Night	forest
OK_Grassland_Ardmore_20	Low	10/11/2020	0.404781	Coyote	1	Snapshot USA - 2020	19:01:04	7:32:27	23:11:00	1391	1141	1111	452	422	Night	grassland
TX_Forest_LBJ_National_Grasslands_20	Low	10/11/2020	0.404781	Northern Raccoon	1	Snapshot USA - 2020	19:02:37	7:33:07	23:11:00	1391	1143	1113	453	423	Night	forest
IL_Grassland_Nachusa_Grasslands	Med	9/16/2019	0.404781	Virginia Opossum	1	Snapshot USA - 2019	19:07:58	6:39:44	23:11:00	1391	1148	1118	400	370	Night	grassland
KS_Forest_Pittsburg_20	High	9/28/2020	0.404781	Northern Raccoon	1	Snapshot USA - 2020	19:07:38	7:13:11	23:11:00	1391	1148	1118	433	403	Night	forest
KS_Forest_Pittsburg_20	High	9/28/2020	0.404781	Northern Raccoon	1	Snapshot USA - 2020	19:07:38	7:13:11	23:11:00	1391	1148	1118	433	403	Night	forest
IL_Anthropogenic_Aurora_20	High	9/5/2020	0.404781	Northern Raccoon	3	Snapshot USA - 2020	19:21:34	6:25:17	23:11:00	1391	1162	1132	385	355	Night	forest
TX_Grassland_Abilene	Med	10/24/2019	0.404781	Bobcat	1	Snapshot USA - 2019	19:36:05	8:49:33	23:11:00	1391	1176	1146	530	500	Night	grassland
IA_Anthropogenic_Ames_20	Med	9/8/2020	0.404781	Virginia Opossum	1	Snapshot USA - 2020	19:37:33	6:48:56	23:11:00	1391	1178	1148	409	379	Night	forest
TX_Grassland_Matador_20	Low	9/11/2020	0.404781	Northern Raccoon	1	Snapshot USA - 2020	19:55:04	7:23:34	23:11:00	1391	1195	1165	444	414	Night	grassland
AZ_Grassland_Vermilion_Cliffs	Low	10/11/2019	0.404781	Gray Fox	1	Snapshot USA - 2019	19:58:55	8:30:35	23:11:00	1391	1199	1169	511	481	Night	forest
TX_Grassland_Matador	Low	9/14/2019	0.404781	Northern Raccoon	1	Snapshot USA - 2019	20:40:45	8:08:15	23:11:00	1391	1241	1211	488	458	Night	grassland
CA_Forest_Pepperwood_Preserve	Low	10/3/2019	0.404781	Gray Fox	1	Snapshot USA - 2019	20:52:41	9:09:27	23:11:00	1391	1253	1223	549	519	Night	forest
NY_Forest_Mianus_River_Gorge_20	Low	10/27/2020	0.40449	Northern Raccoon	1	Snapshot USA - 2020	16:57:40	6:21:26	23:10:00	1390	1018	988	381	351	Night	forest
NY_Anthropogenic_NYC_20	High	10/28/2020	0.40449	Striped Skunk	1	Snapshot USA - 2020	16:57:54	6:23:18	23:10:00	1390	1018	988	383	353	Night	desert
MA_Forest_Tufts	High	10/18/2019	0.40449	Northern Raccoon	1	Snapshot USA - 2019	17:02:29	6:03:39	23:10:00	1390	1022	992	364	334	Night	forest
NY_Anthropogenic_NYC_20	High	10/21/2020	0.40449	Northern Raccoon	1	Snapshot USA - 2020	17:07:19	6:14:52	23:10:00	1390	1027	997	375	345	Night	desert
PA_Wetlands_Crum_Woods	High	10/25/2019	0.40449	Northern Raccoon	1	Snapshot USA - 2019	17:10:04	6:23:18	23:10:00	1390	1030	1000	383	353	Night	forest
CT_Forest_Nye_Holman	Med	10/2/2019	0.40449	Red Fox	1	Snapshot USA - 2019	17:31:47	5:48:05	23:10:00	1390	1052	1022	348	318	Night	forest
NC_Forest_Alligator_River_NWR_20	Low	10/12/2020	0.40449	Northern Raccoon	1	Snapshot USA - 2020	17:33:01	6:09:03	23:10:00	1390	1053	1023	369	339	Night	grassland
VA_Forest_Richmond(rural)_20	Med	10/12/2020	0.40449	Northern Raccoon	1	Snapshot USA - 2020	17:38:45	6:17:33	23:10:00	1390	1059	1029	378	348	Night	forest
OH_Forest_Huston-Brumbaugh Nature Center	Low	10/3/2019	0.40449	Northern Raccoon	1	Snapshot USA - 2019	18:05:29	6:23:45	23:10:00	1390	1085	1055	384	354	Night	forest
MI_Forest_Kellogg	Low	10/12/2019	0.40449	Northern Raccoon	1	Snapshot USA - 2019	18:06:55	6:52:03	23:10:00	1390	1087	1057	412	382	Night	forest
OH_Forest_Huston-Brumbaugh Nature Center	Low	9/29/2019	0.40449	Northern Raccoon	1	Snapshot USA - 2019	18:12:13	6:19:45	23:10:00	1390	1092	1062	380	350	Night	forest
NC_Forest_Umstead_20	Low	9/21/2020	0.40449	Coyote	1	Snapshot USA - 2020	18:14:41	6:03:46	23:10:00	1390	1095	1065	364	334	Night	grassland
MD_Forest_Baltimore	High	9/13/2019	0.40449	Northern Raccoon	1	Snapshot USA - 2019	18:21:02	5:47:09	23:10:00	1390	1101	1071	347	317	Night	forest
KY_Forest_Marshall_County_20	Low	10/10/2020	0.40449	Northern Raccoon	1	Snapshot USA - 2020	18:25:20	6:58:36	23:10:00	1390	1105	1075	419	389	Night	forest
KS_Forest_Pittsburg_20	High	10/29/2020	0.40449	Virginia Opossum	1	Snapshot USA - 2020	18:25:12	7:42:18	23:10:00	1390	1105	1075	462	432	Night	forest
KS_Forest_Pittsburg_20	High	10/29/2020	0.40449	Virginia Opossum	1	Snapshot USA - 2020	18:25:12	7:42:18	23:10:00	1390	1105	1075	462	432	Night	forest
DE_Forest_Wilmington_20	High	9/7/2020	0.40449	Virginia Opossum	1	Snapshot USA - 2020	18:25:55	5:38:18	23:10:00	1390	1106	1076	338	308	Night	forest
DE_Forest_Wilmington_20	High	9/7/2020	0.40449	Virginia Opossum	1	Snapshot USA - 2020	18:25:55	5:38:18	23:10:00	1390	1106	1076	338	308	Night	forest
DE_Forest_Wilmington_20	High	9/7/2020	0.40449	Virginia Opossum	1	Snapshot USA - 2020	18:25:55	5:38:18	23:10:00	1390	1106	1076	338	308	Night	forest
LA_Forest_Hammond	High	10/20/2019	0.40449	Northern Raccoon	1	Snapshot USA - 2019	18:27:12	7:08:32	23:10:00	1390	1107	1077	429	399	Night	forest
LA_Forest_Hammond_20	High	10/17/2020	0.40449	Northern Raccoon	2	Snapshot USA - 2020	18:29:35	7:06:57	23:10:00	1390	1110	1080	427	397	Night	forest
MO_Anthropogenic_University_of_Missouri_20	Med	10/17/2020	0.40449	Northern Raccoon	1	Snapshot USA - 2020	18:30:41	7:24:12	23:10:00	1390	1111	1081	444	414	Night	forest
MO_Anthropogenic_University_of_Missouri_20	Med	10/15/2020	0.40449	Northern Raccoon	1	Snapshot USA - 2020	18:33:30	7:22:07	23:10:00	1390	1114	1084	442	412	Night	forest
DE_Forest_Wilmington_20	High	8/31/2020	0.40449	Northern Raccoon	1	Snapshot USA - 2020	18:36:43	5:31:24	23:10:00	1390	1117	1087	331	301	Night	forest
DE_Forest_Wilmington_20	High	8/31/2020	0.40449	Northern Raccoon	1	Snapshot USA - 2020	18:36:43	5:31:24	23:10:00	1390	1117	1087	331	301	Night	forest
DE_Forest_Wilmington_20	High	8/31/2020	0.40449	Northern Raccoon	1	Snapshot USA - 2020	18:36:43	5:31:24	23:10:00	1390	1117	1087	331	301	Night	forest
KS_Forest_Pittsburg	High	10/19/2019	0.40449	Virginia Opossum	1	Snapshot USA - 2019	18:38:16	7:31:24	23:10:00	1390	1118	1088	451	421	Night	forest
IN_Forest_Purdue_PWA_Martell_20	Low	9/25/2020	0.40449	Northern Raccoon	1	Snapshot USA - 2020	18:41:38	6:40:23	23:10:00	1390	1122	1092	400	370	Night	forest
IL_Forest_Urbana_20	Med	9/13/2020	0.40449	Northern Raccoon	1	Snapshot USA - 2020	19:06:09	6:33:25	23:10:00	1390	1146	1116	393	363	Night	forest
MO_Anthropogenic_University_of_Missouri_20	Med	9/24/2020	0.40449	Virginia Opossum	1	Snapshot USA - 2020	19:06:08	7:02:12	23:10:00	1390	1146	1116	422	392	Night	forest
LA_Forest_Hammond	High	9/14/2019	0.40449	Red Fox	1	Snapshot USA - 2019	19:11:00	6:46:57	23:10:00	1390	1151	1121	407	377	Night	forest
IL_Forest_Urbana	Med	9/3/2019	0.40449	Northern Raccoon	1	Snapshot USA - 2019	19:23:44	6:23:18	23:10:00	1390	1164	1134	383	353	Night	forest
KY_Forest_Marshall_County_20	Low	8/31/2020	0.40449	Red Fox	1	Snapshot USA - 2020	19:25:02	6:25:35	23:10:00	1390	1165	1135	386	356	Night	forest
MI_Forest_Upper_Peninsula_3_20	Low	9/6/2020	0.40449	Northern Raccoon	1	Snapshot USA - 2020	19:25:38	6:24:04	23:10:00	1390	1166	1136	384	354	Night	forest
KY_Forest_Marshall_County_20	Low	8/31/2020	0.40449	Red Fox	1	Snapshot USA - 2020	19:25:47	6:26:09	23:10:00	1390	1166	1136	386	356	Night	forest
IA_Anthropogenic_Ames_20	Med	9/14/2020	0.40449	Northern Raccoon	1	Snapshot USA - 2020	19:27:01	6:55:08	23:10:00	1390	1167	1137	415	385	Night	forest
TX_Grassland_Matador_20	Low	9/20/2020	0.40449	Coyote	1	Snapshot USA - 2020	19:42:33	7:30:00	23:10:00	1390	1183	1153	450	420	Night	grassland
MS_Forest_Dahomey	Low	9/19/2019	0.40449	Northern Raccoon	1	Snapshot USA - 2019	20:42:30	8:20:02	23:10:00	1390	1243	1213	500	470	Night	forest
CA_Riparian_San_Joaquin	Med	9/22/2019	0.40449	Coyote	1	Snapshot USA - 2019	20:58:35	8:48:20	23:10:00	1390	1259	1229	528	498	Night	forest
CA_Forest_Pepperwood_Preserve	Low	9/9/2019	0.40449	Virginia Opossum	1	Snapshot USA - 2019	21:30:56	8:48:17	23:10:00	1390	1291	1261	528	498	Night	forest
MA_Forest_Grafton	High	11/6/2019	0.404199	Northern Raccoon	2	Snapshot USA - 2019	16:36:30	6:26:57	23:09:00	1389	997	967	387	357	Night	forest
OH_Forest_Huston-Brumbaugh Nature Center_20	Low	10/16/2020	0.404199	Northern Raccoon	1	Snapshot USA - 2020	17:43:36	6:38:19	23:09:00	1389	1064	1034	398	368	Night	forest
TN_Forest_Cheatham_20	Low	11/7/2020	0.404199	Coyote	1	Snapshot USA - 2020	17:47:55	7:19:02	23:09:00	1389	1068	1038	439	409	Night	forest
VA_Forest_Richmond(rural)_20	Med	10/1/2020	0.404199	Virginia Opossum	1	Snapshot USA - 2020	17:55:02	6:07:43	23:09:00	1389	1075	1045	368	338	Night	forest
NC_Forest_Yarnall_Knob_20	Med	10/11/2020	0.404199	Red Fox	1	Snapshot USA - 2020	17:57:09	6:31:32	23:09:00	1389	1077	1047	392	362	Night	grassland
FL_Forest_Melrose	Low	10/10/2019	0.404199	Virginia Opossum	1	Snapshot USA - 2019	18:00:56	6:18:26	23:09:00	1389	1081	1051	378	348	Night	forest
NC_Forest_Seven_Devils_20	Low	10/8/2020	0.404199	Red Fox	1	Snapshot USA - 2020	18:02:04	6:29:40	23:09:00	1389	1082	1052	390	360	Night	grassland
AL_Forest_Auburn	Med	10/23/2019	0.404199	Virginia Opossum	1	Snapshot USA - 2019	18:01:54	6:53:00	23:09:00	1389	1082	1052	413	383	Night	forest
OH_Forest_Huston-Brumbaugh Nature Center	Low	10/3/2019	0.404199	Northern Raccoon	1	Snapshot USA - 2019	18:05:29	6:23:45	23:09:00	1389	1085	1055	384	354	Night	forest
SC_Bottomland_SREL_20	Low	10/1/2020	0.404199	Northern Raccoon	1	Snapshot USA - 2020	18:12:28	6:22:26	23:09:00	1389	1092	1062	382	352	Night	forest
CT_Forest_Storrs	Med	9/6/2019	0.404199	Virginia Opossum	1	Snapshot USA - 2019	18:16:46	5:20:59	23:09:00	1389	1097	1067	321	291	Night	forest
MA_Forest_Bridgewater_State_University_20	High	8/31/2020	0.404199	Gray Fox	1	Snapshot USA - 2020	18:20:46	5:10:19	23:09:00	1389	1101	1071	310	280	Night	forest
NY_Anthropogenic_NYC_20	High	9/6/2020	0.404199	Northern Raccoon	1	Snapshot USA - 2020	18:20:45	5:28:47	23:09:00	1389	1101	1071	329	299	Night	desert
UT_Desert_Wasatch	High	10/23/2019	0.404199	Red Fox	1	Snapshot USA - 2019	18:24:08	7:10:41	23:09:00	1389	1104	1074	431	401	Night	forest
NY_Anthropogenic_NYC_20	High	9/4/2020	0.404199	Northern Raccoon	1	Snapshot USA - 2020	18:24:47	5:27:18	23:09:00	1389	1105	1075	327	297	Night	desert
UT_Desert_Wasatch	High	10/13/2019	0.404199	Northern Raccoon	1	Snapshot USA - 2019	18:34:51	7:03:47	23:09:00	1389	1115	1085	424	394	Night	forest
MO_Anthropogenic_University_of_Missouri_20	Med	10/14/2020	0.404199	Virginia Opossum	1	Snapshot USA - 2020	18:35:00	7:21:09	23:09:00	1389	1115	1085	441	411	Night	forest
IN_Forest_Purdue_PWA_Martell	Low	9/29/2019	0.404199	Northern Raccoon	2	Snapshot USA - 2019	18:36:05	6:43:29	23:09:00	1389	1116	1086	403	373	Night	forest
DC_Urban_ML_Sites_20	High	9/2/2020	0.404199	Virginia Opossum	1	Snapshot USA - 2020	18:38:25	5:39:39	23:09:00	1389	1118	1088	340	310	Night	forest
IL_Anthropogenic_Aurora_20	High	9/30/2020	0.404199	Northern Raccoon	1	Snapshot USA - 2020	18:38:01	6:50:51	23:09:00	1389	1118	1088	411	381	Night	forest
OH_Forest_G_Cubed_Ranch_20	Low	9/7/2020	0.404199	Northern Raccoon	2	Snapshot USA - 2020	18:47:52	5:59:44	23:09:00	1389	1128	1098	360	330	Night	forest
MO_Anthropogenic_University_of_Missouri_20	Med	10/2/2020	0.404199	Coyote	1	Snapshot USA - 2020	18:53:17	7:09:32	23:09:00	1389	1133	1103	430	400	Night	forest
TX_Forest_Caesar_Kleberg_20	Low	10/26/2020	0.404199	Virginia Opossum	1	Snapshot USA - 2020	18:53:27	7:36:51	23:09:00	1389	1133	1103	457	427	Night	forest
MO_Anthropogenic_University_of_Missouri	Med	10/1/2019	0.404199	Virginia Opossum	1	Snapshot USA - 2019	18:56:02	7:07:54	23:09:00	1389	1136	1106	428	398	Night	forest
GA_Forest_Carrollton	High	9/7/2019	0.404199	Virginia Opossum	1	Snapshot USA - 2019	19:00:16	6:19:38	23:09:00	1389	1140	1110	380	350	Night	forest
OH_Forest_Huston-Brumbaugh Nature Center	Low	8/31/2019	0.404199	Northern Raccoon	1	Snapshot USA - 2019	19:01:06	5:51:27	23:09:00	1389	1141	1111	351	321	Night	forest
MI_Forest_Upper_Peninsula	Low	9/14/2019	0.404199	Coyote	1	Snapshot USA - 2019	19:06:28	6:27:28	23:09:00	1389	1146	1116	387	357	Night	forest
WI_Forest_Whitewater_20	High	9/6/2020	0.404199	Northern Raccoon	1	Snapshot USA - 2020	19:22:25	6:26:56	23:09:00	1389	1162	1132	387	357	Night	forest
KS_Forest_Pittsburg	High	9/15/2019	0.404199	Virginia Opossum	1	Snapshot USA - 2019	19:29:08	7:01:57	23:09:00	1389	1169	1139	422	392	Night	forest
SD_Shelterbelt_and_Grassland_Brookings	Med	9/12/2019	0.404199	Northern Raccoon	1	Snapshot USA - 2019	19:46:16	7:03:57	23:09:00	1389	1186	1156	424	394	Night	grassland
TX_Forest_Pineywoods_Angelina	Low	10/11/2019	0.404199	Virginia Opossum	1	Snapshot USA - 2019	19:55:28	8:35:15	23:09:00	1389	1195	1165	515	485	Night	forest
MO_Anthropogenic_University_of_Missouri_20	Med	8/14/2020	0.404199	Northern Raccoon	2	Snapshot USA - 2020	20:08:45	6:25:21	23:09:00	1389	1209	1179	385	355	Night	forest
CA_Riparian_San_Joaquin	Med	9/22/2019	0.404199	Coyote	1	Snapshot USA - 2019	20:58:35	8:48:20	23:09:00	1389	1259	1229	528	498	Night	forest
CA_Forest_Pepperwood_Preserve	Low	9/25/2019	0.404199	Gray Fox	1	Snapshot USA - 2019	21:05:27	9:02:21	23:09:00	1389	1265	1235	542	512	Night	forest
NY_Forest_Mianus_River_Gorge_20	Low	10/27/2020	0.403908	Northern Raccoon	1	Snapshot USA - 2020	16:57:40	6:21:26	23:08:00	1388	1018	988	381	351	Night	forest
PA_Wetlands_Crum_Woods	High	10/25/2019	0.403908	Northern Raccoon	1	Snapshot USA - 2019	17:10:04	6:23:18	23:08:00	1388	1030	1000	383	353	Night	forest
DC_Urban_HL_Sites_20	High	10/16/2020	0.403908	Northern Raccoon	1	Snapshot USA - 2020	17:29:30	6:20:18	23:08:00	1388	1050	1020	380	350	Night	forest
OH_Forest_Huston-Brumbaugh Nature Center	Low	10/23/2019	0.403908	Northern Raccoon	3	Snapshot USA - 2019	17:34:28	6:45:19	23:08:00	1388	1054	1024	405	375	Night	forest
MA_Forest_Amherst	High	9/30/2019	0.403908	Coyote	1	Snapshot USA - 2019	17:35:51	5:46:50	23:08:00	1388	1056	1026	347	317	Night	forest
MA_Forest_Bridgewater_State_University_20	High	9/25/2020	0.403908	Northern Raccoon	1	Snapshot USA - 2020	17:37:13	5:36:03	23:08:00	1388	1057	1027	336	306	Night	forest
OH_Forest_Huston-Brumbaugh Nature Center_20	Low	10/18/2020	0.403908	Northern Raccoon	1	Snapshot USA - 2020	17:40:36	6:40:31	23:08:00	1388	1061	1031	401	371	Night	forest
DC_Urban_MH_Sites_20	High	10/3/2020	0.403908	Virginia Opossum	1	Snapshot USA - 2020	17:48:49	6:07:23	23:08:00	1388	1069	1039	367	337	Night	forest
AL_Forest_Auburn	Med	10/21/2019	0.403908	Northern Raccoon	1	Snapshot USA - 2019	18:04:05	6:51:24	23:08:00	1388	1084	1054	411	381	Night	forest
MD_Forest_Baltimore	High	9/21/2019	0.403908	Northern Raccoon	1	Snapshot USA - 2019	18:07:35	5:54:01	23:08:00	1388	1088	1058	354	324	Night	forest
DE_Forest_Wilmington	High	9/15/2019	0.403908	Northern Raccoon	1	Snapshot USA - 2019	18:13:50	5:44:42	23:08:00	1388	1094	1064	345	315	Night	forest
DC_Urban_ML_Sites_20	High	9/17/2020	0.403908	Red Fox	1	Snapshot USA - 2020	18:14:20	5:52:45	23:08:00	1388	1094	1064	353	323	Night	forest
DE_Forest_Wilmington	High	9/11/2019	0.403908	Red Fox	1	Snapshot USA - 2019	18:20:36	5:41:14	23:08:00	1388	1101	1071	341	311	Night	forest
MO_Anthropogenic_University_of_Missouri_20	Med	10/21/2020	0.403908	Virginia Opossum	1	Snapshot USA - 2020	18:25:06	7:28:17	23:08:00	1388	1105	1075	448	418	Night	forest
MO_Anthropogenic_University_of_Missouri_20	Med	10/16/2020	0.403908	Virginia Opossum	1	Snapshot USA - 2020	18:32:07	7:23:10	23:08:00	1388	1112	1082	443	413	Night	forest
MO_Anthropogenic_University_of_Missouri	Med	10/16/2019	0.403908	Northern Raccoon	1	Snapshot USA - 2019	18:33:11	7:22:26	23:08:00	1388	1113	1083	442	412	Night	forest
NC_Forest_Seven_Devils_20	Low	9/13/2020	0.403908	Northern Raccoon	1	Snapshot USA - 2020	18:39:02	6:09:57	23:08:00	1388	1119	1089	370	340	Night	grassland
KS_Forest_Lawrence	Low	10/18/2019	0.403908	Coyote	1	Snapshot USA - 2019	18:40:04	7:34:16	23:08:00	1388	1120	1090	454	424	Night	grassland
MO_Anthropogenic_University_of_Missouri_20	Med	10/6/2020	0.403908	Virginia Opossum	1	Snapshot USA - 2020	18:47:02	7:13:20	23:08:00	1388	1127	1097	433	403	Night	forest
UT_Desert_Wasatch	High	9/21/2019	0.403908	Northern Raccoon	2	Snapshot USA - 2019	18:49:34	6:35:44	23:08:00	1388	1130	1100	396	366	Night	forest
TX_Forest_Caesar_Kleberg_20	Low	10/29/2020	0.403908	Virginia Opossum	1	Snapshot USA - 2020	18:51:08	7:38:42	23:08:00	1388	1131	1101	459	429	Night	forest
IL_Forest_Urbana	Med	9/22/2019	0.403908	Northern Raccoon	1	Snapshot USA - 2019	18:52:15	6:41:09	23:08:00	1388	1132	1102	401	371	Night	forest
SC_Forest_Piedmont_20	Med	9/3/2020	0.403908	Northern Raccoon	1	Snapshot USA - 2020	18:53:17	6:05:28	23:08:00	1388	1133	1103	365	335	Night	forest
MO_Anthropogenic_University_of_Missouri_20	Med	10/2/2020	0.403908	Coyote	1	Snapshot USA - 2020	18:53:17	7:09:32	23:08:00	1388	1133	1103	430	400	Night	forest
MO_Anthropogenic_University_of_Missouri_20	Med	10/2/2020	0.403908	Coyote	1	Snapshot USA - 2020	18:53:17	7:09:32	23:08:00	1388	1133	1103	430	400	Night	forest
MO_Anthropogenic_University_of_Missouri_20	Med	10/2/2020	0.403908	Coyote	1	Snapshot USA - 2020	18:53:17	7:09:32	23:08:00	1388	1133	1103	430	400	Night	forest
IL_Anthropogenic_Aurora_20	High	9/19/2020	0.403908	Northern Raccoon	1	Snapshot USA - 2020	18:57:15	6:39:31	23:08:00	1388	1137	1107	400	370	Night	forest
WI_Forest_Whitewater_20	High	9/20/2020	0.403908	Red Fox	1	Snapshot USA - 2020	18:57:15	6:41:53	23:08:00	1388	1137	1107	402	372	Night	forest
LA_Forest_Hammond	High	9/14/2019	0.403908	Red Fox	1	Snapshot USA - 2019	19:11:00	6:46:58	23:08:00	1388	1151	1121	407	377	Night	forest
IL_Forest_Urbana	Med	9/10/2019	0.403908	Northern Raccoon	1	Snapshot USA - 2019	19:12:19	6:29:52	23:08:00	1388	1152	1122	390	360	Night	forest
MS_Forest_Dahomey	Low	11/1/2019	0.403908	Virginia Opossum	1	Snapshot USA - 2019	19:22:29	9:19:16	23:08:00	1388	1162	1132	559	529	Night	forest
MN_Forest_Itasca_County	Low	9/15/2019	0.403908	Northern Raccoon	1	Snapshot USA - 2019	19:28:31	6:51:42	23:08:00	1388	1169	1139	412	382	Night	forest
TX_Grassland_Matador_20	Low	9/20/2020	0.403908	Coyote	1	Snapshot USA - 2020	19:42:33	7:30:00	23:08:00	1388	1183	1153	450	420	Night	grassland
AZ_Desert_McDowell_Sonoran_Preserve_20	Low	10/21/2020	0.403908	Coyote	1	Snapshot USA - 2020	19:47:22	8:38:28	23:08:00	1388	1187	1157	518	488	Night	desert
MS_Forest_Dahomey	Low	10/16/2019	0.403908	Virginia Opossum	1	Snapshot USA - 2019	19:49:27	8:56:05	23:08:00	1388	1189	1159	536	506	Night	forest
TX_Grassland_Matador	Low	10/13/2019	0.403908	Northern Raccoon	1	Snapshot USA - 2019	19:52:19	8:37:23	23:08:00	1388	1192	1162	517	487	Night	grassland
UT_SLC_20	High	10/11/2020	0.403908	Northern Raccoon	1	Snapshot USA - 2020	19:54:17	8:35:56	23:08:00	1388	1194	1164	516	486	Night	forest
CO_GrasslandOak_USAFA	Med	9/16/2019	0.403908	Northern Raccoon	1	Snapshot USA - 2019	20:08:46	7:42:56	23:08:00	1388	1209	1179	463	433	Night	forest
AZ_Desert_McDowell_Sonoran_Preserve_20	Low	9/28/2020	0.403908	Coyote	1	Snapshot USA - 2020	20:16:44	8:20:59	23:08:00	1388	1217	1187	501	471	Night	desert
CA_Riparian_San_Joaquin	Med	9/22/2019	0.403908	Coyote	1	Snapshot USA - 2019	20:58:35	8:48:20	23:08:00	1388	1259	1229	528	498	Night	forest
MA_Forest_Bridgewater_State_University_20	High	10/27/2020	0.403617	Northern Raccoon	1	Snapshot USA - 2020	16:45:38	6:12:02	23:07:00	1387	1006	976	372	342	Night	forest
NJ_Forest_Rutgers_20	High	11/1/2020	0.403617	Red Fox	1	Snapshot USA - 2020	16:55:42	6:29:30	23:07:00	1387	1016	986	390	360	Night	grassland
NY_Forest_Mianus_River_Gorge_20	Low	10/27/2020	0.403617	Northern Raccoon	1	Snapshot USA - 2020	16:57:40	6:21:26	23:07:00	1387	1018	988	381	351	Night	forest
MA_Forest_Bridgewater_State_University	High	10/7/2019	0.403617	Gray Fox	1	Snapshot USA - 2019	17:17:44	5:48:03	23:07:00	1387	1038	1008	348	318	Night	forest
NY_Anthropogenic_NYC_20	High	10/9/2020	0.403617	Striped Skunk	1	Snapshot USA - 2020	17:25:46	6:02:06	23:07:00	1387	1046	1016	362	332	Night	desert
NY_Anthropogenic_NYC_20	High	10/1/2020	0.403617	Coyote	1	Snapshot USA - 2020	17:38:38	5:53:28	23:07:00	1387	1059	1029	353	323	Night	desert
NY_Forest_Mianus_River_Gorge	Low	9/27/2019	0.403617	Northern Raccoon	1	Snapshot USA - 2019	17:45:44	5:47:55	23:07:00	1387	1066	1036	348	318	Night	forest
OH_Forest_Huston-Brumbaugh Nature Center_20	Low	10/9/2020	0.403617	Virginia Opossum	1	Snapshot USA - 2020	17:54:28	6:30:46	23:07:00	1387	1074	1044	391	361	Night	forest
AL_Forest_Auburn	Med	10/29/2019	0.403617	Virginia Opossum	1	Snapshot USA - 2019	17:55:48	6:57:57	23:07:00	1387	1076	1046	418	388	Night	forest
NC_Craven County	Low	10/5/2019	0.403617	Northern Raccoon	2	Snapshot USA - 2019	17:57:48	6:16:58	23:07:00	1387	1078	1048	377	347	Night	forest
MI_Forest_Kellogg	Low	10/14/2019	0.403617	Northern Raccoon	1	Snapshot USA - 2019	18:03:38	6:54:22	23:07:00	1387	1084	1054	414	384	Night	forest
MA_Forest_Amherst	High	9/12/2019	0.403617	Virginia Opossum	1	Snapshot USA - 2019	18:07:54	5:27:50	23:07:00	1387	1088	1058	328	298	Night	forest
MI_Forest_Kellogg	Low	10/11/2019	0.403617	Virginia Opossum	1	Snapshot USA - 2019	18:08:34	6:50:55	23:07:00	1387	1089	1059	411	381	Night	forest
NC_Schenck 2019:Large Forest	Med	9/24/2019	0.403617	Gray Fox	1	Snapshot USA - 2019	18:11:15	6:05:25	23:07:00	1387	1091	1061	365	335	Night	forest
DE_Forest_Wilmington	High	9/5/2019	0.403617	Red Fox	1	Snapshot USA - 2019	18:18:29	5:19:59	23:07:00	1387	1098	1068	320	290	Night	forest
DE_Forest_Wilmington_20	High	9/9/2020	0.403617	Northern Raccoon	1	Snapshot USA - 2020	18:22:29	5:39:53	23:07:00	1387	1102	1072	340	310	Night	forest
IA_Anthropogenic_Ames_20	Med	10/20/2020	0.403617	Virginia Opossum	1	Snapshot USA - 2020	18:25:51	7:34:25	23:07:00	1387	1106	1076	454	424	Night	forest
DC_Urban_ML_Sites_20	High	9/9/2020	0.403617	Virginia Opossum	1	Snapshot USA - 2020	18:27:25	5:45:50	23:07:00	1387	1107	1077	346	316	Night	forest
DE_Forest_Wilmington	High	9/6/2019	0.403617	Northern Raccoon	1	Snapshot USA - 2019	18:28:32	5:36:27	23:07:00	1387	1109	1079	336	306	Night	forest
MO_Anthropogenic_University_of_Missouri_20	Med	10/18/2020	0.403617	Virginia Opossum	1	Snapshot USA - 2020	18:29:17	7:25:12	23:07:00	1387	1109	1079	445	415	Night	forest
NC_Schenck 2019:Large Forest	Med	9/10/2019	0.403617	Virginia Opossum	1	Snapshot USA - 2019	18:32:02	5:54:54	23:07:00	1387	1112	1082	355	325	Night	forest
MO_Anthropogenic_University_of_Missouri_20	Med	10/15/2020	0.403617	Striped Skunk	1	Snapshot USA - 2020	18:33:30	7:22:07	23:07:00	1387	1114	1084	442	412	Night	forest
DE_Forest_Wilmington	High	8/30/2019	0.403617	Northern Raccoon	1	Snapshot USA - 2019	18:39:54	5:30:28	23:07:00	1387	1120	1090	330	300	Night	forest
MO_Anthropogenic_University_of_Missouri_20	Med	9/28/2020	0.403617	Virginia Opossum	1	Snapshot USA - 2020	18:59:42	7:05:52	23:07:00	1387	1140	1110	426	396	Night	forest
TX_Grassland_Freeman_Center_20	Low	10/4/2020	0.403617	Gray Fox	1	Snapshot USA - 2020	19:14:56	7:28:28	23:07:00	1387	1155	1125	448	418	Night	grassland
MO_Anthropogenic_University_of_Missouri	Med	9/19/2019	0.403617	Northern Raccoon	1	Snapshot USA - 2019	19:15:31	6:57:07	23:07:00	1387	1156	1126	417	387	Night	forest
IL_Forest_Urbana_20	Med	9/3/2020	0.403617	Northern Raccoon	1	Snapshot USA - 2020	19:22:35	6:24:02	23:07:00	1387	1163	1133	384	354	Night	forest
IA_Anthropogenic_Ames_20	Med	9/13/2020	0.403617	Northern Raccoon	1	Snapshot USA - 2020	19:28:47	6:54:06	23:07:00	1387	1169	1139	414	384	Night	forest
AZ_Grassland_Cienega	Low	11/2/2019	0.403617	Gray Fox	1	Snapshot USA - 2019	19:28:55	8:36:50	23:07:00	1387	1169	1139	517	487	Night	desert
VA_Anthropogenic_Richmond	Med	10/25/2019	0.403617	Red Fox	1	Snapshot USA - 2019	19:34:42	8:50:42	23:07:00	1387	1175	1145	531	501	Night	forest
VA_Anthropogenic_Richmond	Med	10/23/2019	0.403617	Northern Raccoon	1	Snapshot USA - 2019	19:37:28	8:48:25	23:07:00	1387	1177	1147	528	498	Night	forest
SD_Shelterbelt_and_Grassland_Brookings	Med	9/12/2019	0.403617	Northern Raccoon	1	Snapshot USA - 2019	19:46:12	7:03:51	23:07:00	1387	1186	1156	424	394	Night	grassland
MS_Forest_Dahomey	Low	10/13/2019	0.403617	Northern Raccoon	1	Snapshot USA - 2019	19:55:01	8:51:54	23:07:00	1387	1195	1165	532	502	Night	forest
TX_Grassland_GP_WMA_20	Low	9/7/2020	0.403617	Coyote	1	Snapshot USA - 2020	20:01:34	7:19:24	23:07:00	1387	1202	1172	439	409	Night	grassland
TX_Grassland_Matador_20	Low	9/3/2020	0.403617	Northern Raccoon	1	Snapshot USA - 2020	20:06:09	7:18:05	23:07:00	1387	1206	1176	438	408	Night	grassland
CA_Grassland_Carrizo_Plains_20	Low	10/17/2020	0.403617	Striped Skunk	1	Snapshot USA - 2020	20:23:27	9:09:44	23:07:00	1387	1223	1193	550	520	Night	forest
TN_Forest_Cheatham	Low	9/21/2019	0.403617	Northern Raccoon	1	Snapshot USA - 2019	20:28:48	8:15:03	23:07:00	1387	1229	1199	495	465	Night	forest
ID_Forest_Hailey	Low	9/21/2019	0.403617	Northern Raccoon	1	Snapshot USA - 2019	20:39:33	8:24:55	23:07:00	1387	1240	1210	505	475	Night	forest
CA_Forest_Pepperwood_Preserve_20	Low	9/22/2020	0.403617	Coyote	1	Snapshot USA - 2020	21:09:07	9:00:25	23:07:00	1387	1269	1239	540	510	Night	forest
CA_Forest_Pepperwood_Preserve_20	Low	9/16/2020	0.403617	Striped Skunk	1	Snapshot USA - 2020	21:18:41	8:55:05	23:07:00	1387	1279	1249	535	505	Night	forest
CA_Forest_Pepperwood_Preserve	Low	9/11/2019	0.403617	Gray Fox	1	Snapshot USA - 2019	21:27:53	8:50:06	23:07:00	1387	1288	1258	530	500	Night	forest
CA_Forest_Pepperwood_Preserve	Low	9/9/2019	0.403617	Virginia Opossum	1	Snapshot USA - 2019	21:30:56	8:48:17	23:07:00	1387	1291	1261	528	498	Night	forest
NY_Anthropogenic_NYC_20	High	10/24/2020	0.403326	Northern Raccoon	1	Snapshot USA - 2020	17:02:50	6:18:12	23:06:00	1386	1023	993	378	348	Night	desert
PA_Forest_State_Games_Lands_026	Low	10/22/2019	0.403326	Northern Raccoon	1	Snapshot USA - 2019	17:26:41	6:33:33	23:06:00	1386	1047	1017	394	364	Night	forest
CT_Forest_Storrs_20	Med	10/1/2020	0.403326	Virginia Opossum	1	Snapshot USA - 2020	17:31:53	5:47:24	23:06:00	1386	1052	1022	347	317	Night	forest
OH_Forest_Huston-Brumbaugh Nature Center	Low	10/23/2019	0.403326	Northern Raccoon	1	Snapshot USA - 2019	17:34:26	6:45:17	23:06:00	1386	1054	1024	405	375	Night	forest
CT_Forest_Storrs	Med	9/26/2019	0.403326	Virginia Opossum	1	Snapshot USA - 2019	17:41:50	5:41:23	23:06:00	1386	1062	1032	341	311	Night	forest
[truncated: 32,340 more rows]
[truncated: 2 more columns]
