# Supplementary material for: Does daily activity overlap of seven mesocarnivores vary based on human development?
Source: PLoS One. 2024 Jan 11;19(1):e0288477. doi: 10.1371/journal.pone.0288477 (PMC10783707; doi:10.1371/journal.pone.0288477)
Supplement: S1 File — (ZIP) [file pone.0288477.s002.zip › McTigue et. al _Nocturnal Data.csv]

Site	Development Category	Species	Proportion Dawn	Proportion Day	Proportion Dusk	Proportion Night
AL_Forest_Auburn	Med	Coyote	0	0	0.083333333	0.916666667
AL_Forest_Auburn	Med	Gray Fox	0.058823529	0	0.058823529	0.882352941
AL_Forest_Auburn	Med	Northern Raccoon	0.011494253	0.028735632	0.005747126	0.954022989
AL_Forest_Auburn	Med	Virginia Opossum	0	0.020408163	0.040816327	0.93877551
AL_Forest_Auburn_20	Med	Bobcat	0	0	0	1
AL_Forest_Auburn_20	Med	Coyote	0.105263158	0.315789474	0	0.578947368
AL_Forest_Auburn_20	Med	Gray Fox	0	0.111111111	0.111111111	0.777777778
AL_Forest_Auburn_20	Med	Northern Raccoon	0.008064516	0	0.008064516	0.983870968
AL_Forest_Auburn_20	Med	Virginia Opossum	0.014814815	0	0.022222222	0.962962963
AR_Grassland_Fayetteville	Med	Bobcat	0	0	0	1
AR_Grassland_Fayetteville	Med	Coyote	0	0	0	1
AR_Grassland_Fayetteville	Med	Northern Raccoon	0.1	0	0	0.9
AR_Grassland_Fayetteville	Med	Striped Skunk	0	0	0	1
AR_Grassland_Fayetteville	Med	Virginia Opossum	0	0	0	1
AR_Grassland_Grandview_Prairie_20	Low	Bobcat	0	0.166666667	0	0.833333333
AR_Grassland_Grandview_Prairie_20	Low	Coyote	0.085714286	0.171428571	0	0.742857143
AR_Grassland_Grandview_Prairie_20	Low	Red Fox	0	0.25	0	0.75
AR_Grassland_Grandview_Prairie_20	Low	Northern Raccoon	0.081081081	0	0.081081081	0.837837838
AR_Grassland_Grandview_Prairie_20	Low	Virginia Opossum	0	0	0.1	0.9
AZ_Desert_McDowell_Sonoran_Preserve	Low	Bobcat	0.045454545	0.25	0	0.704545455
AZ_Desert_McDowell_Sonoran_Preserve	Low	Coyote	0.048387097	0.387096774	0	0.564516129
AZ_Desert_McDowell_Sonoran_Preserve	Low	Northern Raccoon	0	0	0	1
AZ_Desert_McDowell_Sonoran_Preserve_20	Low	Bobcat	0	0.166666667	0	0.833333333
AZ_Desert_McDowell_Sonoran_Preserve_20	Low	Coyote	0.009433962	0.226415094	0.028301887	0.735849057
AZ_Desert_McDowell_Sonoran_Preserve_20	Low	Gray Fox	0	0	0.130434783	0.869565217
AZ_Grassland_Cienega	Low	Bobcat	0.056338028	0.450704225	0.028169014	0.464788732
AZ_Grassland_Cienega	Low	Coyote	0.12195122	0.43902439	0.12195122	0.317073171
AZ_Grassland_Cienega	Low	Gray Fox	0	0.214285714	0	0.785714286
AZ_Grassland_Cienega	Low	Northern Raccoon	0	1	0	0
AZ_Grassland_Vermilion_Cliffs	Low	Bobcat	0	0.375	0	0.625
AZ_Grassland_Vermilion_Cliffs	Low	Coyote	0	0.107142857	0.071428571	0.821428571
AZ_Grassland_Vermilion_Cliffs	Low	Gray Fox	0	0	0	1
AZ_Grassland_Vermilion_Cliffs	Low	Striped Skunk	0	0.214285714	0	0.785714286
CA_Forest_Humboldt	Low	Gray Fox	0	0.222222222	0	0.777777778
CA_Forest_Pepperwood_Preserve	Low	Bobcat	0	0.5	0	0.5
CA_Forest_Pepperwood_Preserve	Low	Coyote	0.2	0.2	0	0.6
CA_Forest_Pepperwood_Preserve	Low	Gray Fox	0.087591241	0.102189781	0.01459854	0.795620438
CA_Forest_Pepperwood_Preserve	Low	Northern Raccoon	0	0.133333333	0	0.866666667
CA_Forest_Pepperwood_Preserve	Low	Striped Skunk	0	0.044444444	0	0.955555556
CA_Forest_Pepperwood_Preserve	Low	Virginia Opossum	0	0.076923077	0	0.923076923
CA_Forest_Pepperwood_Preserve_20	Low	Bobcat	0	0.571428571	0	0.428571429
CA_Forest_Pepperwood_Preserve_20	Low	Coyote	0.093023256	0.372093023	0	0.534883721
CA_Forest_Pepperwood_Preserve_20	Low	Gray Fox	0	0.007246377	0	0.992753623
CA_Forest_Pepperwood_Preserve_20	Low	Northern Raccoon	0	0	0	1
CA_Forest_Pepperwood_Preserve_20	Low	Striped Skunk	0	0	0	1
CA_Forest_Pepperwood_Preserve_20	Low	Virginia Opossum	0	0	0	1
CA_Forest_Sierra Nevada	Low	Bobcat	0.047619048	0.238095238	0	0.714285714
CA_Forest_Sierra Nevada	Low	Coyote	0.140625	0.375	0	0.484375
CA_Forest_Sierra Nevada	Low	Gray Fox	0	0.075862069	0	0.924137931
CA_Forest_Sierra Nevada	Low	Northern Raccoon	0	0.095238095	0	0.904761905
CA_Forest_Sierra Nevada	Low	Striped Skunk	0	0	0	1
CA_Forest_Sierra Nevada_20	Low	Coyote	0	0.5	0	0.5
CA_Forest_Sierra Nevada_20	Low	Gray Fox	0	0	0	1
CA_Forest_Sierra Nevada_20	Low	Striped Skunk	0	0	0	1
CA_Forest_Sierra Nevada_20	Low	Virginia Opossum	0	0	0	1
CA_Grassland_Carrizo_Plains_20	Low	Coyote	0	0.048387097	0.032258065	0.919354839
CA_Grassland_Carrizo_Plains_20	Low	Striped Skunk	0	0.145454545	0.036363636	0.818181818
CA_Oak_Woodland_Osos_20	Low	Bobcat	0	0.6	0	0.4
CA_Oak_Woodland_Osos_20	Low	Coyote	0	0	0	1
CA_Oak_Woodland_Osos_20	Low	Gray Fox	0	0	0	1
CA_Oak_Woodland_Osos_20	Low	Striped Skunk	0	0.083333333	0	0.916666667
CA_Riparian_San_Joaquin	Med	Bobcat	0	0.523809524	0	0.476190476
CA_Riparian_San_Joaquin	Med	Coyote	0	0.272727273	0	0.727272727
CA_Riparian_San_Joaquin	Med	Gray Fox	0	0	0	1
CA_Riparian_San_Joaquin	Med	Northern Raccoon	0	0.022727273	0	0.977272727
CA_Riparian_San_Joaquin	Med	Striped Skunk	0	0.061728395	0	0.938271605
CA_Riparian_San_Joaquin	Med	Virginia Opossum	0	0.142857143	0	0.857142857
CO_GrasslandOak_USAFA	Med	Bobcat	0.25	0.25	0	0.5
CO_GrasslandOak_USAFA	Med	Coyote	0.032258065	0.274193548	0.161290323	0.532258065
CO_GrasslandOak_USAFA	Med	Northern Raccoon	0	0	0.142857143	0.857142857
CO_GrasslandOak_USAFA	Med	Striped Skunk	0	0.029411765	0.088235294	0.882352941
CO_GrasslandOak_USAFA_20	Med	Bobcat	0	0.636363636	0.090909091	0.272727273
CO_GrasslandOak_USAFA_20	Med	Coyote	0.084507042	0.23943662	0.028169014	0.647887324
CO_GrasslandOak_USAFA_20	Med	Red Fox	0	0	0	1
CO_GrasslandOak_USAFA_20	Med	Gray Fox	0	0	0.25	0.75
CO_GrasslandOak_USAFA_20	Med	Northern Raccoon	0.2	0	0	0.8
CO_GrasslandOak_USAFA_20	Med	Striped Skunk	0	0	0.210526316	0.789473684
CT_Forest_Nye_Holman	Med	Coyote	0	0.307692308	0	0.692307692
CT_Forest_Nye_Holman	Med	Red Fox	0	0	0	1
CT_Forest_Nye_Holman	Med	Northern Raccoon	0	0	0	1
CT_Forest_Nye_Holman	Med	Virginia Opossum	0	0	0	1
CT_Forest_Nye_Holman_20	Med	Bobcat	0	0.25	0	0.75
CT_Forest_Nye_Holman_20	Med	Coyote	0	0.285714286	0	0.714285714
CT_Forest_Nye_Holman_20	Med	Red Fox	0	0.142857143	0	0.857142857
CT_Forest_Nye_Holman_20	Med	Northern Raccoon	0	0.04	0	0.96
CT_Forest_Nye_Holman_20	Med	Virginia Opossum	0	0	0	1
CT_Forest_Storrs	Med	Bobcat	0	0.142857143	0	0.857142857
CT_Forest_Storrs	Med	Coyote	0	0	0	1
CT_Forest_Storrs	Med	Gray Fox	0	0	0	1
CT_Forest_Storrs	Med	Northern Raccoon	0	0	0	1
CT_Forest_Storrs	Med	Striped Skunk	0	0.1	0	0.9
CT_Forest_Storrs	Med	Virginia Opossum	0	0	0	1
CT_Forest_Storrs_20	Med	Coyote	0	0	0	1
CT_Forest_Storrs_20	Med	Red Fox	0	0	0	1
CT_Forest_Storrs_20	Med	Gray Fox	0	0	0	1
CT_Forest_Storrs_20	Med	Northern Raccoon	0	0	0	1
CT_Forest_Storrs_20	Med	Striped Skunk	0	0	0	1
CT_Forest_Storrs_20	Med	Virginia Opossum	0	0	0	1
DC_HF Sites	High	Bobcat	0	0	0	1
DC_HF Sites	High	Coyote	0	0	0	1
DC_HF Sites	High	Red Fox	0.035714286	0.053571429	0.071428571	0.839285714
DC_HF Sites	High	Northern Raccoon	0.028985507	0	0.014492754	0.956521739
DC_HF Sites	High	Virginia Opossum	0	0	0	1
DC_LH Sites	High	Red Fox	0	0	0	1
DC_LH Sites	High	Northern Raccoon	0	0	0.035714286	0.964285714
DC_MH Sites	High	Red Fox	0	0	0	1
DC_MH Sites	High	Northern Raccoon	0	0	0	1
DC_Urban_HH_Sites_20	High	Red Fox	0	0	0	1
DC_Urban_HH_Sites_20	High	Northern Raccoon	0	0.037037037	0	0.962962963
DC_Urban_HL_Sites_20	High	Red Fox	0.014705882	0.139705882	0.022058824	0.823529412
DC_Urban_HL_Sites_20	High	Northern Raccoon	0.012448133	0.01659751	0.004149378	0.966804979
DC_Urban_HL_Sites_20	High	Virginia Opossum	0.083333333	0	0	0.916666667
DC_Urban_LL_Sites_20	High	Red Fox	0	0	0	1
DC_Urban_LL_Sites_20	High	Northern Raccoon	0	0	0	1
DC_Urban_LL_Sites_20	High	Virginia Opossum	0	0	0	1
DC_Urban_MH_Sites_20	High	Northern Raccoon	0.111111111	0	0	0.888888889
DC_Urban_MH_Sites_20	High	Virginia Opossum	0	0	0	1
DC_Urban_ML_Sites_20	High	Red Fox	0.011764706	0.211764706	0.011764706	0.764705882
DC_Urban_ML_Sites_20	High	Northern Raccoon	0.014814815	0	0	0.985185185
DC_Urban_ML_Sites_20	High	Virginia Opossum	0	0	0	1
DE_Forest_Wilmington	High	Coyote	0	0.666666667	0	0.333333333
DE_Forest_Wilmington	High	Red Fox	0.005681818	0.278409091	0.022727273	0.693181818
DE_Forest_Wilmington	High	Northern Raccoon	0.016548463	0.033096927	0.009456265	0.940898345
DE_Forest_Wilmington	High	Striped Skunk	0	0	0	1
DE_Forest_Wilmington	High	Virginia Opossum	0	0.079365079	0	0.920634921
DE_Forest_Wilmington_20	High	Coyote	0	0	0	1
DE_Forest_Wilmington_20	High	Red Fox	0	0.37654321	0.030864198	0.592592593
DE_Forest_Wilmington_20	High	Northern Raccoon	0.010159652	0.034833091	0.033381713	0.921625544
DE_Forest_Wilmington_20	High	Virginia Opossum	0	0	0	1
FL_Forest_Melrose	Low	Bobcat	0	0.4	0	0.6
FL_Forest_Melrose	Low	Coyote	0.047619048	0.142857143	0	0.80952381
FL_Forest_Melrose	Low	Northern Raccoon	0.1	0	0.05	0.85
FL_Forest_Melrose	Low	Virginia Opossum	0	0	0	1
FL_Forest_Melrose_20	Low	Bobcat	0	0.5	0	0.5
FL_Forest_Melrose_20	Low	Coyote	0.033333333	0.366666667	0.033333333	0.566666667
FL_Forest_Melrose_20	Low	Northern Raccoon	0.048780488	0.170731707	0.073170732	0.707317073
FL_Forest_Melrose_20	Low	Virginia Opossum	0	0	0	1
FL_Key Largo 2019	Med	Coyote	0	0	0	1
FL_Key Largo 2019	Med	Northern Raccoon	0.016736402	0.041841004	0	0.941422594
FL_Key Largo 2019	Med	Virginia Opossum	0.017094017	0	0	0.982905983
FL_KeyLargo_20	Med	Coyote	0	0	0	1
FL_KeyLargo_20	Med	Northern Raccoon	0.054054054	0.172972973	0	0.772972973
FL_KeyLargo_20	Med	Virginia Opossum	0.011695906	0.011695906	0	0.976608187
GA_Forest_Carrollton	High	Coyote	0.1	0.1	0	0.8
GA_Forest_Carrollton	High	Red Fox	0.5	0	0	0.5
GA_Forest_Carrollton	High	Gray Fox	0	0	0	1
GA_Forest_Carrollton	High	Northern Raccoon	0	0.057142857	0	0.942857143
GA_Forest_Carrollton	High	Virginia Opossum	0.1	0	0	0.9
GA_Forest_Carrollton_20	High	Bobcat	0.125	0.5	0	0.375
GA_Forest_Carrollton_20	High	Coyote	0	0.166666667	0	0.833333333
GA_Forest_Carrollton_20	High	Red Fox	0	0	0	1
GA_Forest_Carrollton_20	High	Gray Fox	0	0.0625	0	0.9375
GA_Forest_Carrollton_20	High	Northern Raccoon	0.049586777	0.008264463	0	0.94214876
GA_Forest_Carrollton_20	High	Virginia Opossum	0	0	0	1
GA_Forest_Ceylon_20	Low	Coyote	0	0	0	1
GA_Forest_Ceylon_20	Low	Northern Raccoon	0	0.25	0.05	0.7
GA_Forest_Ceylon_20	Low	Virginia Opossum	0	0.135135135	0	0.864864865
GA_Forest_Jones_Center_20	Low	Bobcat	0.1	0.1	0.2	0.6
GA_Forest_Jones_Center_20	Low	Coyote	0	0.307692308	0.076923077	0.615384615
GA_Forest_Jones_Center_20	Low	Northern Raccoon	0.076923077	0.076923077	0	0.846153846
GA_Forest_Jones_Center_20	Low	Virginia Opossum	0	0	0	1
GA_Forest_Lower Altmaha Corridor	Low	Coyote	0	0.428571429	0	0.571428571
GA_Forest_Lower Altmaha Corridor	Low	Northern Raccoon	0	0.217391304	0	0.782608696
GA_Forest_Lower Altmaha Corridor	Low	Virginia Opossum	0.016129032	0	0	0.983870968
IA_Anthropogenic_Ames	Med	Coyote	0.166666667	0.166666667	0	0.666666667
IA_Anthropogenic_Ames	Med	Northern Raccoon	0.013333333	0.013333333	0.010666667	0.962666667
IA_Anthropogenic_Ames	Med	Virginia Opossum	0	0	0	1
IA_Anthropogenic_Ames_20	Med	Bobcat	0	0	0	1
IA_Anthropogenic_Ames_20	Med	Coyote	0.043478261	0.260869565	0.086956522	0.608695652
IA_Anthropogenic_Ames_20	Med	Northern Raccoon	0.074812968	0.019950125	0.004987531	0.900249377
IA_Anthropogenic_Ames_20	Med	Striped Skunk	0	0	0	1
IA_Anthropogenic_Ames_20	Med	Virginia Opossum	0	0.017045455	0.022727273	0.960227273
ID_Forest_Galena	Med	Coyote	0	0	0	1
ID_Forest_Galena	Med	Red Fox	0	0.2	0	0.8
ID_Forest_Hailey	Low	Coyote	0	0.818181818	0	0.181818182
ID_Forest_Hailey	Low	Red Fox	0	0	0	1
ID_Forest_Hailey	Low	Northern Raccoon	0	0	0	1
ID_Forest_Hailey	Low	Striped Skunk	0	0	0	1
ID_Forest_Sun_Valley	Low	Coyote	0.125	0.375	0	0.5
ID_Forest_Sun_Valley	Low	Striped Skunk	0	0	0	1
IL_Anthropogenic_Aurora_20	High	Coyote	0	0.105263158	0	0.894736842
IL_Anthropogenic_Aurora_20	High	Red Fox	0.02310231	0.181518152	0.04620462	0.749174917
IL_Anthropogenic_Aurora_20	High	Northern Raccoon	0.009433962	0	0.01572327	0.974842767
IL_Anthropogenic_Aurora_20	High	Striped Skunk	0	0	0	1
IL_Anthropogenic_Aurora_20	High	Virginia Opossum	0	0	0	1
IL_Forest_Urbana	Med	Coyote	0	0	0	1
IL_Forest_Urbana	Med	Red Fox	0	0.071428571	0	0.928571429
IL_Forest_Urbana	Med	Northern Raccoon	0.013550136	0.01897019	0.047425474	0.920054201
IL_Forest_Urbana	Med	Virginia Opossum	0	0.023809524	0	0.976190476
IL_Forest_Urbana_20	Med	Coyote	0	0	0.166666667	0.833333333
IL_Forest_Urbana_20	Med	Northern Raccoon	0.038379531	0.031982942	0.049040512	0.880597015
IL_Forest_Urbana_20	Med	Striped Skunk	0	0	0	1
IL_Forest_Urbana_20	Med	Virginia Opossum	0	0.019607843	0.039215686	0.941176471
IL_Grassland_Nachusa_Grasslands	Med	Coyote	0.038461538	0	0.038461538	0.923076923
IL_Grassland_Nachusa_Grasslands	Med	Red Fox	0	0.142857143	0.178571429	0.678571429
IL_Grassland_Nachusa_Grasslands	Med	Northern Raccoon	0	0	0.013986014	0.986013986
IL_Grassland_Nachusa_Grasslands	Med	Striped Skunk	0	0	0	1
IL_Grassland_Nachusa_Grasslands	Med	Virginia Opossum	0.028169014	0	0.098591549	0.873239437
IN_Forest_Purdue_Lugar	Med	Coyote	0.032258065	0.193548387	0.064516129	0.709677419
IN_Forest_Purdue_Lugar	Med	Red Fox	0	0	0	1
IN_Forest_Purdue_Lugar	Med	Northern Raccoon	0.066666667	0.139393939	0.066666667	0.727272727
IN_Forest_Purdue_Lugar	Med	Virginia Opossum	0.086956522	0	0	0.913043478
IN_Forest_Purdue_Lugar_20	Med	Bobcat	0	0.5	0	0.5
IN_Forest_Purdue_Lugar_20	Med	Coyote	0	0.3125	0	0.6875
IN_Forest_Purdue_Lugar_20	Med	Red Fox	0	0.333333333	0	0.666666667
IN_Forest_Purdue_Lugar_20	Med	Northern Raccoon	0.142259414	0.087866109	0.008368201	0.761506276
IN_Forest_Purdue_Lugar_20	Med	Virginia Opossum	0	0.011494253	0	0.988505747
IN_Forest_Purdue_PWA_Martell	Low	Coyote	0	0	0	1
IN_Forest_Purdue_PWA_Martell	Low	Red Fox	0	0	0	1
IN_Forest_Purdue_PWA_Martell	Low	Northern Raccoon	0.026162791	0.020348837	0.007267442	0.94622093
IN_Forest_Purdue_PWA_Martell	Low	Virginia Opossum	0	0	0	1
IN_Forest_Purdue_PWA_Martell_20	Low	Coyote	0	0	0	1
IN_Forest_Purdue_PWA_Martell_20	Low	Northern Raccoon	0.064655172	0.025862069	0	0.909482759
IN_Forest_Purdue_PWA_Martell_20	Low	Virginia Opossum	0.037037037	0	0	0.962962963
KS_Forest_Lawrence	Low	Coyote	0	0.111111111	0	0.888888889
KS_Forest_Lawrence	Low	Northern Raccoon	0.006944444	0	0.020833333	0.972222222
KS_Forest_Lawrence	Low	Virginia Opossum	0	0	0	1
KS_Forest_Lawrence_20	Low	Bobcat	0	1	0	0
KS_Forest_Lawrence_20	Low	Coyote	0.092592593	0.296296296	0	0.611111111
KS_Forest_Lawrence_20	Low	Northern Raccoon	0	0.041666667	0.03125	0.927083333
KS_Forest_Lawrence_20	Low	Striped Skunk	0	0	0	1
KS_Forest_Lawrence_20	Low	Virginia Opossum	0	0	0	1
KS_Forest_Pittsburg	High	Bobcat	0.2	0.6	0	0.2
KS_Forest_Pittsburg	High	Coyote	0	0.318181818	0	0.681818182
KS_Forest_Pittsburg	High	Northern Raccoon	0.076923077	0.009615385	0.043269231	0.870192308
KS_Forest_Pittsburg	High	Striped Skunk	0	0	0	1
KS_Forest_Pittsburg	High	Virginia Opossum	0.013986014	0.055944056	0.034965035	0.895104895
KS_Forest_Pittsburg_20	High	Bobcat	0.222222222	0.333333333	0	0.444444444
KS_Forest_Pittsburg_20	High	Coyote	0.159090909	0.443181818	0.056818182	0.340909091
KS_Forest_Pittsburg_20	High	Red Fox	0	0.5	0	0.5
KS_Forest_Pittsburg_20	High	Northern Raccoon	0.081885856	0.027295285	0.034739454	0.856079404
KS_Forest_Pittsburg_20	High	Striped Skunk	0	0	0	1
KS_Forest_Pittsburg_20	High	Virginia Opossum	0.015209125	0	0.015209125	0.969581749
KY_Forest_Marshall_County	Low	Bobcat	0	0	0	1
KY_Forest_Marshall_County	Low	Coyote	0	1	0	0
KY_Forest_Marshall_County	Low	Northern Raccoon	0	0.288135593	0.101694915	0.610169492
KY_Forest_Marshall_County	Low	Virginia Opossum	0	0	0.2	0.8
KY_Forest_Marshall_County_20	Low	Bobcat	0	0.5	0	0.5
KY_Forest_Marshall_County_20	Low	Coyote	0.666666667	0	0	0.333333333
KY_Forest_Marshall_County_20	Low	Red Fox	0	0	0	1
KY_Forest_Marshall_County_20	Low	Gray Fox	0	0	0	1
KY_Forest_Marshall_County_20	Low	Northern Raccoon	0.020408163	0.12244898	0	0.857142857
KY_Forest_Marshall_County_20	Low	Virginia Opossum	0	0	0.03030303	0.96969697
LA_Forest_Hammond	High	Bobcat	0	1	0	0
LA_Forest_Hammond	High	Coyote	0	0	0	1
LA_Forest_Hammond	High	Red Fox	0.013274336	0.008849558	0.022123894	0.955752212
LA_Forest_Hammond	High	Gray Fox	0	0	0	1
LA_Forest_Hammond	High	Northern Raccoon	0.031007752	0.015503876	0.046511628	0.906976744
LA_Forest_Hammond	High	Virginia Opossum	0.047619048	0	0	0.952380952
LA_Forest_Hammond_20	High	Bobcat	0	0.5	0	0.5
LA_Forest_Hammond_20	High	Coyote	0.074074074	0.148148148	0	0.777777778
LA_Forest_Hammond_20	High	Red Fox	0.102564103	0.076923077	0.205128205	0.615384615
LA_Forest_Hammond_20	High	Northern Raccoon	0.075471698	0.009433962	0.075471698	0.839622642
LA_Forest_Hammond_20	High	Virginia Opossum	0	0	0.058823529	0.941176471
MA_Forest_Amherst	High	Bobcat	0	0.25	0	0.75
MA_Forest_Amherst	High	Coyote	0	0.3	0.1	0.6
MA_Forest_Amherst	High	Red Fox	0	0.076923077	0.076923077	0.846153846
MA_Forest_Amherst	High	Gray Fox	0	0.142857143	0	0.857142857
MA_Forest_Amherst	High	Northern Raccoon	0	0.086666667	0.02	0.893333333
MA_Forest_Amherst	High	Striped Skunk	0	0.066666667	0.066666667	0.866666667
MA_Forest_Amherst	High	Virginia Opossum	0	0.126760563	0.098591549	0.774647887
MA_Forest_Bridgewater_State_University	High	Coyote	0.019607843	0.215686275	0	0.764705882
MA_Forest_Bridgewater_State_University	High	Red Fox	0	0	0	1
MA_Forest_Bridgewater_State_University	High	Gray Fox	0.033333333	0.1	0	0.866666667
MA_Forest_Bridgewater_State_University	High	Northern Raccoon	0	0	0	1
MA_Forest_Bridgewater_State_University	High	Virginia Opossum	0	0	0	1
MA_Forest_Bridgewater_State_University_20	High	Coyote	0.026315789	0.184210526	0.052631579	0.736842105
MA_Forest_Bridgewater_State_University_20	High	Gray Fox	0	0	0	1
MA_Forest_Bridgewater_State_University_20	High	Northern Raccoon	0	0	0	1
MA_Forest_Bridgewater_State_University_20	High	Striped Skunk	0	0	0	1
MA_Forest_Bridgewater_State_University_20	High	Virginia Opossum	0	0	0	1
MA_Forest_Grafton	High	Coyote	0	0.2	0	0.8
MA_Forest_Grafton	High	Red Fox	0	0	0	1
MA_Forest_Grafton	High	Gray Fox	0	0	0	1
MA_Forest_Grafton	High	Northern Raccoon	0.066666667	0.066666667	0	0.866666667
MA_Forest_Grafton	High	Virginia Opossum	0.05	0	0	0.95
MA_Forest_Grafton_20	High	Coyote	0	0.076923077	0	0.923076923
MA_Forest_Grafton_20	High	Gray Fox	0	1	0	0
MA_Forest_Grafton_20	High	Northern Raccoon	0	0	0	1
MA_Forest_Grafton_20	High	Virginia Opossum	0	0	0	1
MA_Forest_Tufts	High	Bobcat	0	0	0	1
MA_Forest_Tufts	High	Coyote	0	0.516129032	0.064516129	0.419354839
MA_Forest_Tufts	High	Red Fox	0	0.777777778	0.111111111	0.111111111
MA_Forest_Tufts	High	Gray Fox	0.083333333	0	0	0.916666667
MA_Forest_Tufts	High	Northern Raccoon	0.010362694	0.005181347	0.005181347	0.979274611
MA_Forest_Tufts	High	Striped Skunk	0	0	0	1
MA_Forest_Tufts	High	Virginia Opossum	0	0	0	1
MA_Forest_Tufts_20	High	Bobcat	0	0.285714286	0	0.714285714
MA_Forest_Tufts_20	High	Coyote	0.015151515	0.454545455	0	0.53030303
MA_Forest_Tufts_20	High	Red Fox	0	0	0	1
MA_Forest_Tufts_20	High	Gray Fox	0	0.090909091	0.090909091	0.818181818
MA_Forest_Tufts_20	High	Northern Raccoon	0	0.026595745	0.015957447	0.957446809
MA_Forest_Tufts_20	High	Striped Skunk	0	0	0	1
MA_Forest_Tufts_20	High	Virginia Opossum	0	0	0	1
MD_Forest_Baltimore	High	Red Fox	0.014563107	0.17961165	0.024271845	0.781553398
MD_Forest_Baltimore	High	Northern Raccoon	0.041666667	0.025	0.004166667	0.929166667
MD_Forest_Baltimore	High	Virginia Opossum	0	0	0	1
ME_Forest_Piscataquis_County	Med	Coyote	0	0.333333333	0	0.666666667
ME_Forest_Piscataquis_County_20	High	Coyote	0	0.2	0	0.8
ME_Forest_Piscataquis_County_20	High	Northern Raccoon	0	0.16	0	0.84
MI_Forest_Detroit	High	Coyote	0	0.222222222	0.111111111	0.666666667
MI_Forest_Detroit	High	Red Fox	0	0.5	0	0.5
MI_Forest_Detroit	High	Gray Fox	0	0	0	1
MI_Forest_Detroit	High	Northern Raccoon	0.032786885	0.008196721	0.008196721	0.950819672
MI_Forest_Detroit	High	Striped Skunk	0	0	0	1
MI_Forest_Detroit	High	Virginia Opossum	0.034482759	0	0	0.965517241
MI_Forest_Kellogg	Low	Coyote	0.3	0.1	0	0.6
MI_Forest_Kellogg	Low	Red Fox	0	0	0	1
MI_Forest_Kellogg	Low	Northern Raccoon	0.103092784	0.043298969	0.002061856	0.851546392
MI_Forest_Kellogg	Low	Striped Skunk	0	0	0	1
MI_Forest_Kellogg	Low	Virginia Opossum	0.029411765	0.019607843	0	0.950980392
MI_Forest_Upper_Peninsula	Low	Coyote	0.047619048	0.285714286	0	0.666666667
MI_Forest_Upper_Peninsula	Low	Red Fox	0.04	0.28	0	0.68
MI_Forest_Upper_Peninsula	Low	Gray Fox	0	0	0	1
MI_Forest_Upper_Peninsula	Low	Northern Raccoon	0.069444444	0.027777778	0	0.902777778
MI_Forest_Upper_Peninsula_2	Low	Bobcat	0	0	0.5	0.5
MI_Forest_Upper_Peninsula_2	Low	Coyote	0	0.2	0	0.8
MI_Forest_Upper_Peninsula_2	Low	Red Fox	0	1	0	0
MI_Forest_Upper_Peninsula_2_20	Low	Bobcat	0	0	0	1
MI_Forest_Upper_Peninsula_2_20	Low	Coyote	0	0.375	0.0625	0.5625
MI_Forest_Upper_Peninsula_2_20	Low	Red Fox	0	0.4	0	0.6
MI_Forest_Upper_Peninsula_2_20	Low	Northern Raccoon	1	0	0	0
MI_Forest_Upper_Peninsula_20	Low	Bobcat	0	0	0	1
MI_Forest_Upper_Peninsula_20	Low	Coyote	0.074074074	0.296296296	0	0.62962963
MI_Forest_Upper_Peninsula_20	Low	Red Fox	0	0	0	1
MI_Forest_Upper_Peninsula_20	Low	Northern Raccoon	0.043478261	0.043478261	0	0.913043478
MI_Forest_Upper_Peninsula_20	Low	Striped Skunk	0	0	0	1
MI_Forest_Upper_Peninsula_3_20	Low	Bobcat	0	0.333333333	0	0.666666667
MI_Forest_Upper_Peninsula_3_20	Low	Coyote	0	0.181818182	0.03030303	0.787878788
MI_Forest_Upper_Peninsula_3_20	Low	Red Fox	0.097560976	0.097560976	0	0.804878049
MI_Forest_Upper_Peninsula_3_20	Low	Northern Raccoon	0	0.142857143	0	0.857142857
MN_Forest_Itasca_County	Low	Coyote	0.428571429	0.142857143	0	0.428571429
MN_Forest_Itasca_County	Low	Red Fox	0	0	0	1
MN_Forest_Itasca_County	Low	Gray Fox	0	0.25	0	0.75
MN_Forest_Itasca_County	Low	Northern Raccoon	0.029411765	0	0.058823529	0.911764706
MN_Forest_Itasca_County	Low	Striped Skunk	1	0	0	0
MO_Anthropogenic_University_of_Missouri	Med	Bobcat	0	0.272727273	0.181818182	0.545454545
MO_Anthropogenic_University_of_Missouri	Med	Coyote	0.02189781	0.197080292	0.01459854	0.766423358
MO_Anthropogenic_University_of_Missouri	Med	Red Fox	0	0.333333333	0	0.666666667
MO_Anthropogenic_University_of_Missouri	Med	Gray Fox	0	0	0.2	0.8
MO_Anthropogenic_University_of_Missouri	Med	Northern Raccoon	0.03968254	0.005291005	0.007936508	0.947089947
MO_Anthropogenic_University_of_Missouri	Med	Striped Skunk	0	0	0	1
MO_Anthropogenic_University_of_Missouri	Med	Virginia Opossum	0.016260163	0	0	0.983739837
MO_Anthropogenic_University_of_Missouri_20	Med	Bobcat	0	0.083333333	0.166666667	0.75
MO_Anthropogenic_University_of_Missouri_20	Med	Coyote	0.02962963	0.207407407	0.007407407	0.755555556
MO_Anthropogenic_University_of_Missouri_20	Med	Red Fox	0	0	0	1
MO_Anthropogenic_University_of_Missouri_20	Med	Gray Fox	0	0.1	0	0.9
MO_Anthropogenic_University_of_Missouri_20	Med	Northern Raccoon	0.021929825	0.076023392	0.051169591	0.850877193
MO_Anthropogenic_University_of_Missouri_20	Med	Striped Skunk	0	0	0	1
MO_Anthropogenic_University_of_Missouri_20	Med	Virginia Opossum	0.004608295	0.049539171	0.036866359	0.908986175
MO_Forest_Bull_Shoals	Low	Bobcat	1	0	0	0
MO_Forest_Bull_Shoals	Low	Coyote	0	0.25	0	0.75
MO_Forest_Bull_Shoals	Low	Virginia Opossum	0	0	0	1
MO_Forest_Bull_Shoals_20	Low	Bobcat	0	0	0	1
MO_Forest_Bull_Shoals_20	Low	Coyote	0	0	0	1
MO_Forest_Bull_Shoals_20	Low	Northern Raccoon	0.142857143	0	0	0.857142857
MO_Forest_Bull_Shoals_20	Low	Virginia Opossum	0	0	0	1
MO_Forest_HBHM_Acres_20	Low	Bobcat	1	0	0	0
MO_Forest_HBHM_Acres_20	Low	Coyote	0.333333333	0	0	0.666666667
MO_Forest_HBHM_Acres_20	Low	Northern Raccoon	0.098765432	0.25308642	0.061728395	0.586419753
MO_Forest_HBHM_Acres_20	Low	Striped Skunk	0	0	0	1
MO_Forest_HBHM_Acres_20	Low	Virginia Opossum	0	0.066666667	0.016666667	0.916666667
MS_Forest_Dahomey	Low	Bobcat	0.142857143	0.285714286	0	0.571428571
MS_Forest_Dahomey	Low	Coyote	0.058823529	0.529411765	0	0.411764706
MS_Forest_Dahomey	Low	Northern Raccoon	0.017123288	0.140410959	0.023972603	0.818493151
MS_Forest_Dahomey	Low	Virginia Opossum	0	0.037974684	0.050632911	0.911392405
MS_Forest_Starkville	Low	Bobcat	0	0	0	1
MS_Forest_Starkville	Low	Coyote	0	0.833333333	0	0.166666667
MS_Forest_Starkville	Low	Northern Raccoon	0.019230769	0.115384615	0.028846154	0.836538462
MS_Forest_Starkville	Low	Virginia Opossum	0	0.054545455	0.036363636	0.909090909
MT_Arrow S Ranch	Low	Bobcat	0	0.111111111	0.111111111	0.777777778
MT_Arrow S Ranch	Low	Coyote	0.026785714	0.464285714	0.008928571	0.5
MT_Arrow S Ranch	Low	Striped Skunk	0	0.166666667	0	0.833333333
MT_autumn_PN_2019	Low	Coyote	0	0.333333333	0	0.666666667
MT_autumn_Sun_Prairie_2019	Low	Bobcat	0	1	0	0
MT_autumn_Sun_Prairie_2019	Low	Coyote	0.05	0.2	0	0.75
MT_autumn_White_Rock_2019	Low	Coyote	0	0.294117647	0	0.705882353
MT_autumn_White_Rock_2019	Low	Northern Raccoon	0	0	0	1
MT_Blackfoot Challenge	Low	Bobcat	0	0.5	0	0.5
MT_Blackfoot Challenge	Low	Coyote	0	0.5	0	0.5
MT_Blackfoot Challenge	Low	Red Fox	0.083333333	0.416666667	0	0.5
MT_Blackfoot Challenge	Low	Striped Skunk	0.5	0	0	0.5
MT_Forest_River_Trail_20	Med	Coyote	0.016666667	0	0.033333333	0.95
MT_Forest_River_Trail_20	Med	Striped Skunk	0	0	0	1
MT_Grassland_SCBI_20	Low	Coyote	0.025641026	0.179487179	0.025641026	0.769230769
MT_Grassland_SCBI_20	Low	Northern Raccoon	0	0	0	1
MT_Heirmosa Ranch	Low	Coyote	0	0.344827586	0	0.655172414
MT_Heirmosa Ranch	Low	Striped Skunk	0	0	0	1
MT_Roosevelt Ranch	Low	Bobcat	0	0	0	1
MT_Roosevelt Ranch	Low	Coyote	0.170731707	0.170731707	0.024390244	0.634146341
MT_Roosevelt Ranch	Low	Striped Skunk	0	0	0	1
MT_Roosevelt_Ranch_20	Low	Bobcat	0	0	0	1
MT_Roosevelt_Ranch_20	Low	Coyote	0.155555556	0.422222222	0	0.422222222
MT_Roosevelt_Ranch_20	Low	Red Fox	0	0	0	1
MT_Roosevelt_Ranch_20	Low	Northern Raccoon	0	0	0	1
MT_Roosevelt_Ranch_20	Low	Striped Skunk	0	0	0	1
MT_Urban-Wild Missoula	High	Coyote	0.03125	0.1875	0	0.78125
MT_Urban-Wild Missoula	High	Red Fox	0.032967033	0.153846154	0.032967033	0.78021978
MT_Urban-Wild Missoula	High	Northern Raccoon	0	0	0.012195122	0.987804878
MT_Urban-Wild Missoula	High	Striped Skunk	0	0	0	1
NC_Alamance County	Med	Bobcat	0	0	0	1
NC_Alamance County	Med	Coyote	0	0.266666667	0	0.733333333
NC_Alamance County	Med	Red Fox	0	0	0	1
NC_Alamance County	Med	Gray Fox	0	0	0	1
NC_Alamance County	Med	Northern Raccoon	0.021276596	0	0	0.978723404
NC_Alamance County	Med	Virginia Opossum	0	0	0	1
NC_Anthropogenic_WCU_20	High	Bobcat	0	0	0.333333333	0.666666667
NC_Anthropogenic_WCU_20	High	Red Fox	0	0	0	1
NC_Anthropogenic_WCU_20	High	Gray Fox	0	0.076923077	0	0.923076923
NC_Anthropogenic_WCU_20	High	Northern Raccoon	0.166666667	0	0	0.833333333
NC_Anthropogenic_WCU_20	High	Striped Skunk	0	0	0	1
NC_Anthropogenic_WCU_20	High	Virginia Opossum	0.083333333	0	0	0.916666667
NC_Burke County	Low	Bobcat	0	0.5	0	0.5
NC_Burke County	Low	Coyote	0.018518519	0.037037037	0	0.944444444
NC_Burke County	Low	Gray Fox	0	0.333333333	0	0.666666667
NC_Burke County	Low	Northern Raccoon	0.03030303	0	0	0.96969697
NC_Burke County	Low	Striped Skunk	0	0	0	1
NC_Burke County	Low	Virginia Opossum	0.058823529	0	0	0.941176471
NC_Cleveland County	Low	Coyote	0.2	0.2	0	0.6
NC_Cleveland County	Low	Red Fox	0	0	0	1
NC_Cleveland County	Low	Northern Raccoon	0	0.214285714	0	0.785714286
NC_Craven County	Low	Bobcat	0	0.333333333	0	0.666666667
NC_Craven County	Low	Coyote	0	0.227272727	0.045454545	0.727272727
NC_Craven County	Low	Gray Fox	0	0	0	1
NC_Craven County	Low	Northern Raccoon	0	0	0	1
NC_Craven County	Low	Virginia Opossum	0	0	0	1
NC_Dare County	Med	Bobcat	0	0.185185185	0	0.814814815
NC_Dare County	Med	Coyote	0.024390244	0.073170732	0	0.902439024
NC_Dare County	Med	Northern Raccoon	0.020408163	0.224489796	0.020408163	0.734693878
NC_Dare County	Med	Virginia Opossum	0.014705882	0	0.014705882	0.970588235
NC_Forest_Alligator_River_NWR_20	Low	Bobcat	0	0.3	0	0.7
NC_Forest_Alligator_River_NWR_20	Low	Coyote	0	0	0	1
NC_Forest_Alligator_River_NWR_20	Low	Northern Raccoon	0	0.071428571	0	0.928571429
NC_Forest_Alligator_River_NWR_20	Low	Virginia Opossum	0.05	0.05	0	0.9
NC_Forest_GW_Hill_Forest_20	Low	Bobcat	0	0	0	1
NC_Forest_GW_Hill_Forest_20	Low	Coyote	0	0.461538462	0	0.538461538
NC_Forest_GW_Hill_Forest_20	Low	Northern Raccoon	0.133333333	0	0	0.866666667
NC_Forest_GW_Hill_Forest_20	Low	Striped Skunk	0	0	0	1
NC_Forest_GW_Hill_Forest_20	Low	Virginia Opossum	0	0	0	1
NC_Forest_Mt_Glum_20	Low	Bobcat	0.047619048	0.904761905	0	0.047619048
NC_Forest_Mt_Glum_20	Low	Coyote	0	0.4	0.4	0.2
NC_Forest_Mt_Glum_20	Low	Northern Raccoon	0.047619048	0	0	0.952380952
NC_Forest_Mt_Glum_20	Low	Virginia Opossum	0	0	0	1
NC_Forest_Schenck_20	Med	Coyote	0	0.357142857	0	0.642857143
NC_Forest_Schenck_20	Med	Northern Raccoon	0	0	0	1
NC_Forest_Schenck_20	Med	Virginia Opossum	0	0	0	1
NC_Forest_Seven_Devils_20	Low	Bobcat	0	0.571428571	0.028571429	0.4
NC_Forest_Seven_Devils_20	Low	Coyote	0.032520325	0.300813008	0.056910569	0.609756098
NC_Forest_Seven_Devils_20	Low	Red Fox	0	0	0	1
NC_Forest_Seven_Devils_20	Low	Gray Fox	0	1	0	0
NC_Forest_Seven_Devils_20	Low	Northern Raccoon	0	0.15	0.0625	0.7875
NC_Forest_Seven_Devils_20	Low	Virginia Opossum	0	0.166666667	0	0.833333333
NC_Forest_Umstead_20	Low	Coyote	0.04	0.16	0	0.8
NC_Forest_Umstead_20	Low	Northern Raccoon	0	0	0	1
NC_Forest_Umstead_20	Low	Virginia Opossum	0	0	0	1
NC_Forest_WCU_20	Low	Bobcat	0	0.333333333	0	0.666666667
NC_Forest_WCU_20	Low	Coyote	0	0.333333333	0	0.666666667
NC_Forest_WCU_20	Low	Red Fox	0	0	0	1
NC_Forest_WCU_20	Low	Gray Fox	0	0.181818182	0	0.818181818
NC_Forest_WCU_20	Low	Northern Raccoon	0.0625	0	0	0.9375
NC_Forest_WCU_20	Low	Striped Skunk	0	0	0	1
NC_Forest_WCU_20	Low	Virginia Opossum	0	0	0	1
NC_Forest_Yarnall_Knob_20	Med	Bobcat	0	0	0	1
NC_Forest_Yarnall_Knob_20	Med	Coyote	0.166666667	0.083333333	0	0.75
NC_Forest_Yarnall_Knob_20	Med	Red Fox	0	0.088888889	0	0.911111111
NC_Forest_Yarnall_Knob_20	Med	Northern Raccoon	0.024691358	0.049382716	0.024691358	0.901234568
NC_Forest_Yarnall_Knob_20	Med	Striped Skunk	0	0	0	1
NC_Forest_Yarnall_Knob_20	Med	Virginia Opossum	0	0	0	1
NC_Haywood County	Low	Bobcat	0	0	0	1
NC_Haywood County	Low	Coyote	0.035714286	0.428571429	0	0.535714286
NC_Haywood County	Low	Red Fox	1	0	0	0
NC_Haywood County	Low	Northern Raccoon	0.2	0	0	0.8
NC_Haywood County	Low	Virginia Opossum	0	0	0	1
NC_Moore County	Med	Coyote	0	0.416666667	0	0.583333333
NC_Moore County	Med	Red Fox	0	0	0	1
NC_Moore County	Med	Gray Fox	0	0.5	0	0.5
NC_Moore County	Med	Northern Raccoon	0	0	0	1
NC_Moore County	Med	Virginia Opossum	0	0	0	1
NC_Moore County	Med	Bobcat	NA	NA	NA	NA
NC_Pender County	Low	Coyote	0	0	0	1
NC_Pender County	Low	Northern Raccoon	0	0.125	0	0.875
NC_Pender County	Low	Virginia Opossum	0	0.0625	0	0.9375
NC_Schenck 2019:Large Forest	Med	Coyote	0	0.105263158	0.105263158	0.789473684
NC_Schenck 2019:Large Forest	Med	Gray Fox	0	0	0	1
NC_Schenck 2019:Large Forest	Med	Northern Raccoon	0	0.071428571	0	0.928571429
NC_Schenck 2019:Large Forest	Med	Virginia Opossum	0	0	0	1
NC_Surry County	Med	Bobcat	0	1	0	0
NC_Surry County	Med	Coyote	0.032258065	0.129032258	0	0.838709677
NC_Surry County	Med	Gray Fox	0	0	0	1
NC_Surry County	Med	Northern Raccoon	0.1	0.06	0	0.84
NC_Surry County	Med	Striped Skunk	0.333333333	0	0	0.666666667
NC_Surry County	Med	Virginia Opossum	0	0	0	1
ND_Grassland_Oakville_Prairie	Low	Coyote	0	0.25	0	0.75
ND_Grassland_Oakville_Prairie_20	Low	Coyote	0	0.333333333	0.333333333	0.333333333
ND_Grassland_Oakville_Prairie_20	Low	Striped Skunk	0	0	0	1
NE_Grassland_Lincoln	Low	Bobcat	0	0	0	1
NE_Grassland_Lincoln	Low	Coyote	0.1	0	0.1	0.8
NE_Grassland_Lincoln	Low	Northern Raccoon	0.017857143	0.017857143	0.017857143	0.946428571
NE_Grassland_Lincoln	Low	Striped Skunk	0	0	0	1
NE_Grassland_Lincoln	Low	Virginia Opossum	0	0	0	1
NH_Forest_Lancaster	Low	Coyote	0	0.4	0.2	0.4
NJ_Forest_Rutgers	High	Coyote	0.090909091	0.090909091	0	0.818181818
NJ_Forest_Rutgers	High	Red Fox	0	0.1875	0.03125	0.78125
NJ_Forest_Rutgers	High	Northern Raccoon	0	0.026143791	0	0.973856209
NJ_Forest_Rutgers	High	Striped Skunk	0	0.111111111	0	0.888888889
NJ_Forest_Rutgers	High	Virginia Opossum	0	0	0	1
NJ_Forest_Rutgers_20	High	Coyote	1	0	0	0
NJ_Forest_Rutgers_20	High	Red Fox	0.020408163	0.142857143	0.040816327	0.795918367
NJ_Forest_Rutgers_20	High	Northern Raccoon	0.025974026	0.025974026	0	0.948051948
NJ_Forest_Rutgers_20	High	Virginia Opossum	0	0	0	1
NM_Desert_White_Sands	Low	Coyote	0	0	0	1
NM_Desert_White_Sands	Low	Striped Skunk	0	0	0	1
NV_Desert_Mojave	Low	Coyote	0.047619048	0.238095238	0	0.714285714
NV_Desert_Mojave	Low	Gray Fox	0	0	0	1
NV_Desert_Mojave_20	Low	Coyote	0.023809524	0.547619048	0	0.428571429
NY_Anthropogenic_NYC_20	High	Coyote	0.020920502	0.054393305	0.054393305	0.870292887
NY_Anthropogenic_NYC_20	High	Northern Raccoon	0.001331558	0.014647137	0.041278296	0.942743009
NY_Anthropogenic_NYC_20	High	Striped Skunk	0	0	0	1
NY_Anthropogenic_NYC_20	High	Virginia Opossum	0.007936508	0	0.007936508	0.984126984
NY_Forest_Albany_Pine_Bush	High	Coyote	0	0.25	0	0.75
NY_Forest_Albany_Pine_Bush	High	Gray Fox	0	0.333333333	0	0.666666667
NY_Forest_Albany_Pine_Bush	High	Northern Raccoon	0	0.189655172	0.017241379	0.793103448
NY_Forest_Albany_Pine_Bush	High	Striped Skunk	0	0	0	1
NY_Forest_Albany_Pine_Bush	High	Virginia Opossum	0	0	0	1
NY_Forest_Albany_Pine_Bush_20	High	Coyote	0	0	0	1
NY_Forest_Albany_Pine_Bush_20	High	Northern Raccoon	0	0	0	1
NY_Forest_Albany_Pine_Bush_20	High	Virginia Opossum	0	0	0	1
NY_Forest_Black_Rock	Low	Bobcat	0	0.4	0	0.6
NY_Forest_Black_Rock	Low	Coyote	0	0.333333333	0	0.666666667
NY_Forest_Black_Rock	Low	Red Fox	0	0	0	1
NY_Forest_Black_Rock	Low	Northern Raccoon	0.016666667	0.016666667	0	0.966666667
NY_Forest_Black_Rock	Low	Virginia Opossum	0	0	0	1
NY_Forest_Dyken_Pond	Low	Coyote	0	0.4	0	0.6
NY_Forest_Dyken_Pond	Low	Gray Fox	0	0	0	1
NY_Forest_Dyken_Pond	Low	Northern Raccoon	0	0	0	1
NY_Forest_Dyken_Pond_20	Low	Coyote	0	0.5	0	0.5
NY_Forest_Dyken_Pond_20	Low	Northern Raccoon	0	0	0	1
NY_Forest_Dyken_Pond_20	Low	Virginia Opossum	0	0	0	1
NY_Forest_Mianus_River_Gorge	Low	Bobcat	0	0	0	1
NY_Forest_Mianus_River_Gorge	Low	Coyote	0.055555556	0.194444444	0.027777778	0.722222222
NY_Forest_Mianus_River_Gorge	Low	Red Fox	0.041666667	0.583333333	0.041666667	0.333333333
NY_Forest_Mianus_River_Gorge	Low	Northern Raccoon	0	0.017857143	0	0.982142857
NY_Forest_Mianus_River_Gorge	Low	Virginia Opossum	0	0	0	1
NY_Forest_Mianus_River_Gorge_20	Low	Bobcat	0	0.133333333	0.066666667	0.8
NY_Forest_Mianus_River_Gorge_20	Low	Coyote	0.074074074	0.185185185	0.074074074	0.666666667
NY_Forest_Mianus_River_Gorge_20	Low	Red Fox	0	0.2	0.066666667	0.733333333
NY_Forest_Mianus_River_Gorge_20	Low	Northern Raccoon	0	0.02739726	0.02739726	0.945205479
NY_Forest_Mianus_River_Gorge_20	Low	Striped Skunk	0	0	0	1
NY_Forest_Mianus_River_Gorge_20	Low	Virginia Opossum	0	0	0.043478261	0.956521739
NY_Forest_Paul_Smiths_College	Low	Bobcat	0	1	0	0
NY_Forest_Paul_Smiths_College	Low	Coyote	0	0.4	0	0.6
NY_Forest_St_Lawrence_University	Low	Bobcat	0	0	0	1
NY_Forest_St_Lawrence_University	Low	Coyote	0	0.470588235	0	0.529411765
NY_Forest_St_Lawrence_University	Low	Red Fox	0	0	0	1
NY_Forest_St_Lawrence_University	Low	Northern Raccoon	0.136363636	0.136363636	0.045454545	0.681818182
NY_Forest_St_Lawrence_University	Low	Striped Skunk	0	0	0	1
NY_Forest_St_Lawrence_University	Low	Virginia Opossum	0	0	0	1
NY_Forest_St_Lawrence_University_20	Low	Bobcat	0	0	0	1
NY_Forest_St_Lawrence_University_20	Low	Coyote	0	0.571428571	0	0.428571429
NY_Forest_St_Lawrence_University_20	Low	Gray Fox	1	0	0	0
NY_Forest_St_Lawrence_University_20	Low	Northern Raccoon	0	0.3	0	0.7
OH_Forest_G_Cubed_Ranch_20	Low	Bobcat	0	0.228571429	0.142857143	0.628571429
OH_Forest_G_Cubed_Ranch_20	Low	Coyote	0.019230769	0.326923077	0	0.653846154
OH_Forest_G_Cubed_Ranch_20	Low	Northern Raccoon	0.052132701	0.061611374	0.007109005	0.879146919
OH_Forest_G_Cubed_Ranch_20	Low	Virginia Opossum	0.018404908	0.018404908	0.006134969	0.957055215
OH_Forest_Huston-Brumbaugh Nature Center	Low	Coyote	0	0.166666667	0	0.833333333
OH_Forest_Huston-Brumbaugh Nature Center	Low	Red Fox	0.040816327	0.081632653	0.06122449	0.816326531
OH_Forest_Huston-Brumbaugh Nature Center	Low	Northern Raccoon	0.001988072	0.020874751	0.047713718	0.929423459
OH_Forest_Huston-Brumbaugh Nature Center	Low	Striped Skunk	0	0	1	0
OH_Forest_Huston-Brumbaugh Nature Center	Low	Virginia Opossum	0	0	0.013333333	0.986666667
OH_Forest_Huston-Brumbaugh Nature Center_20	Low	Coyote	0.1	0.3	0	0.6
OH_Forest_Huston-Brumbaugh Nature Center_20	Low	Red Fox	0.048780488	0.268292683	0.048780488	0.634146341
OH_Forest_Huston-Brumbaugh Nature Center_20	Low	Northern Raccoon	0.016423358	0.012773723	0.023722628	0.947080292
OH_Forest_Huston-Brumbaugh Nature Center_20	Low	Striped Skunk	1	0	0	0
OH_Forest_Huston-Brumbaugh Nature Center_20	Low	Virginia Opossum	0	0	0	1
OK_Grassland_Ardmore	Low	Bobcat	0	0	0	1
OK_Grassland_Ardmore	Low	Northern Raccoon	0	0.052631579	0	0.947368421
OK_Grassland_Ardmore	Low	Virginia Opossum	0	0	0	1
OK_Grassland_Ardmore_20	Low	Bobcat	0	0.5	0	0.5
OK_Grassland_Ardmore_20	Low	Coyote	0.041666667	0.270833333	0.020833333	0.666666667
OK_Grassland_Ardmore_20	Low	Red Fox	0	0	0	1
OK_Grassland_Ardmore_20	Low	Gray Fox	0	0	0	1
OK_Grassland_Ardmore_20	Low	Northern Raccoon	0	0.031746032	0.031746032	0.936507937
OK_Grassland_Ardmore_20	Low	Striped Skunk	0	0	0	1
OK_Grassland_Ardmore_20	Low	Virginia Opossum	0	0	0	1
OK_Grassland_Burneyville	Low	Bobcat	0	1	0	0
OK_Grassland_Burneyville	Low	Coyote	0	0	0	1
OK_Grassland_Burneyville	Low	Northern Raccoon	0.285714286	0	0	0.714285714
OK_Grassland_Burneyville_20	Low	Bobcat	0	0.5	0	0.5
OK_Grassland_Burneyville_20	Low	Coyote	0	0	0	1
OK_Grassland_Burneyville_20	Low	Northern Raccoon	0.028571429	0.114285714	0	0.857142857
OK_Grassland_Burneyville_20	Low	Virginia Opossum	0	0	0	1
OR_Forest_Cow_Creek_20	Low	Striped Skunk	0	0.4	0	0.6
OR_Forest_Oregon_State_University	Low	Bobcat	0	0.333333333	0	0.666666667
OR_Forest_Oregon_State_University	Low	Northern Raccoon	0	0	0	1
OR_Forest_Oregon_State_University	Low	Striped Skunk	0	0	0	1
OR_Forest_Oregon_State_University	Low	Virginia Opossum	0	0.1	0	0.9
OR_Forest_Oregon_State_University_20	Low	Striped Skunk	0	0.25	0	0.75
OR_Forest_Oregon_State_University_20	Low	Virginia Opossum	0	0	0	1
OR_Forest_Starkey_Experimental_Forest	Low	Bobcat	0	0	0	1
OR_Forest_Starkey_Experimental_Forest	Low	Coyote	0.025	0.45	0	0.525
OR_Forest_Starkey_Experimental_Forest	Low	Striped Skunk	0	0	0	1
PA_Forest_Gettysburg_College_20	Med	Coyote	0	0	0	1
PA_Forest_Gettysburg_College_20	Med	Red Fox	0.055555556	0	0.111111111	0.833333333
PA_Forest_Gettysburg_College_20	Med	Northern Raccoon	0	0	0	1
PA_Forest_Gettysburg_College_20	Med	Virginia Opossum	0	0	0	1
PA_Forest_Rothrock_20	Low	Bobcat	0.111111111	0.222222222	0	0.666666667
PA_Forest_Rothrock_20	Low	Coyote	0	0	0	1
PA_Forest_Rothrock_20	Low	Northern Raccoon	0	0	0	1
PA_Forest_Rothrock_20	Low	Virginia Opossum	0	0	0	1
PA_Forest_State_Games_Lands_026	Low	Bobcat	0	0	0	1
PA_Forest_State_Games_Lands_026	Low	Coyote	0	0.25	0	0.75
PA_Forest_State_Games_Lands_026	Low	Red Fox	0	0	0	1
PA_Forest_State_Games_Lands_026	Low	Gray Fox	0	0	0	1
PA_Forest_State_Games_Lands_026	Low	Northern Raccoon	0	0	0	1
PA_Forest_State_Games_Lands_026	Low	Virginia Opossum	0	0	0	1
PA_Wetlands_Crum_Woods	High	Red Fox	0.018181818	0.354545455	0.054545455	0.572727273
PA_Wetlands_Crum_Woods	High	Northern Raccoon	0.008333333	0	0	0.991666667
PA_Wetlands_Crum_Woods	High	Virginia Opossum	0	0	0	1
RI_Forest_University_of_Rhode_Island	High	Bobcat	0	1	0	0
RI_Forest_University_of_Rhode_Island	High	Coyote	0	0.666666667	0	0.333333333
RI_Forest_University_of_Rhode_Island	High	Northern Raccoon	0	0	0	1
RI_Forest_University_of_Rhode_Island_20	Med	Bobcat	0.090909091	0.272727273	0	0.636363636
RI_Forest_University_of_Rhode_Island_20	Med	Coyote	0	0	0	1
RI_Forest_University_of_Rhode_Island_20	Med	Gray Fox	0.142857143	0	0	0.857142857
RI_Forest_University_of_Rhode_Island_20	Med	Northern Raccoon	0	0	0	1
RI_Forest_University_of_Rhode_Island_20	Med	Virginia Opossum	NA	NA	NA	NA
SC_Bottomland_SREL_20	Low	Bobcat	0	0	0.5	0.5
SC_Bottomland_SREL_20	Low	Coyote	0	0.4	0	0.6
SC_Bottomland_SREL_20	Low	Northern Raccoon	0.013157895	0.026315789	0	0.960526316
SC_Bottomland_SREL_20	Low	Virginia Opossum	0.076923077	0	0	0.923076923
SC_Forest_Lynches_River	Low	Coyote	0	0	0	1
SC_Forest_Lynches_River	Low	Gray Fox	0	0	0	1
SC_Forest_Lynches_River	Low	Northern Raccoon	0.010869565	0.032608696	0.02173913	0.934782609
SC_Forest_Lynches_River	Low	Virginia Opossum	0	0.045454545	0	0.954545455
SC_Forest_Piedmont	Low	Bobcat	0.074074074	0.148148148	0.037037037	0.740740741
SC_Forest_Piedmont	Low	Coyote	0.018691589	0.074766355	0.018691589	0.887850467
SC_Forest_Piedmont	Low	Gray Fox	0	0	0	1
SC_Forest_Piedmont	Low	Northern Raccoon	0.066666667	0.044444444	0.022222222	0.866666667
SC_Forest_Piedmont	Low	Striped Skunk	0	0	0	1
SC_Forest_Piedmont	Low	Virginia Opossum	0	0.333333333	0	0.666666667
SC_Forest_Piedmont_20	Med	Bobcat	0	0	0	1
SC_Forest_Piedmont_20	Med	Coyote	0	0.06779661	0.033898305	0.898305085
SC_Forest_Piedmont_20	Med	Gray Fox	0	0	0	1
SC_Forest_Piedmont_20	Med	Northern Raccoon	0	0	0	1
SC_Forest_Piedmont_20	Med	Virginia Opossum	0	0	0	1
SC_Forest_SREL_20	Low	Coyote	0.071428571	0.428571429	0	0.5
SC_Forest_SREL_20	Low	Northern Raccoon	0.069767442	0.023255814	0	0.906976744
SC_Forest_SREL_20	Low	Virginia Opossum	0	0	0	1
SD_Grassland_Custer_County	Low	Coyote	0.066666667	0.4	0.133333333	0.4
SD_Grassland_Custer_County_20	Low	Coyote	0	0.238095238	0.047619048	0.714285714
SD_Shelterbelt_and_Grassland_Brookings	Med	Coyote	0	0.166666667	0	0.833333333
SD_Shelterbelt_and_Grassland_Brookings	Med	Red Fox	0	0	0	1
SD_Shelterbelt_and_Grassland_Brookings	Med	Northern Raccoon	0.017241379	0.025862069	0.040229885	0.916666667
SD_Shelterbelt_and_Grassland_Brookings	Med	Striped Skunk	0	0	0	1
SD_Shelterbelt_and_Grassland_Brookings	Med	Virginia Opossum	0	0	0	1
SD_Shelterbelt_and_Grassland_Brookings_20	Med	Coyote	0.169491525	0.271186441	0.152542373	0.406779661
SD_Shelterbelt_and_Grassland_Brookings_20	Med	Red Fox	0.166666667	0.166666667	0	0.666666667
SD_Shelterbelt_and_Grassland_Brookings_20	Med	Northern Raccoon	0.026128266	0.009501188	0.03087886	0.933491686
SD_Shelterbelt_and_Grassland_Brookings_20	Med	Striped Skunk	0	0	0.066666667	0.933333333
SD_Shelterbelt_and_Grassland_Brookings_20	Med	Virginia Opossum	0	0	0	1
TN_Forest_Cheatham	Low	Bobcat	0	0.5	0.083333333	0.416666667
TN_Forest_Cheatham	Low	Coyote	0	0.12244898	0.12244898	0.755102041
TN_Forest_Cheatham	Low	Northern Raccoon	0	0.090909091	0	0.909090909
TN_Forest_Cheatham	Low	Striped Skunk	0	0	0	1
TN_Forest_Cheatham	Low	Virginia Opossum	0	0	0	1
TN_Forest_Cheatham_20	Low	Bobcat	0.25	0.25	0	0.5
TN_Forest_Cheatham_20	Low	Coyote	0.033333333	0.033333333	0	0.933333333
TN_Forest_Cheatham_20	Low	Red Fox	0	1	0	0
TN_Forest_Cheatham_20	Low	Northern Raccoon	0.013422819	0.020134228	0.013422819	0.953020134
TN_Forest_Cheatham_20	Low	Striped Skunk	0	0	0	1
TN_Forest_Cheatham_20	Low	Virginia Opossum	0.024390244	0	0.048780488	0.926829268
TN_Forest_Cumberland Gap National Historical Park	Med	Coyote	0	1	0	0
TN_Forest_Cumberland Gap National Historical Park	Med	Northern Raccoon	0	0.222222222	0	0.777777778
TN_Forest_Cumberland Gap National Historical Park	Med	Virginia Opossum	0	0	0	1
TN_Forest_Cumberland Gap National Historical Park_20	Med	Bobcat	0	0.5	0	0.5
TN_Forest_Cumberland Gap National Historical Park_20	Med	Coyote	0	0.375	0	0.625
TN_Forest_Cumberland Gap National Historical Park_20	Med	Northern Raccoon	0.088235294	0.117647059	0	0.794117647
TN_Forest_Cumberland Gap National Historical Park_20	Med	Striped Skunk	0	0	0	1
TN_Forest_Cumberland Gap National Historical Park_20	Med	Virginia Opossum	0	0	0	1
TX_Forest_Caesar_Kleberg_20	Low	Bobcat	0.104166667	0.395833333	0.083333333	0.416666667
TX_Forest_Caesar_Kleberg_20	Low	Coyote	0	0.222222222	0	0.777777778
TX_Forest_Caesar_Kleberg_20	Low	Northern Raccoon	0.095238095	0.047619048	0.035714286	0.821428571
TX_Forest_Caesar_Kleberg_20	Low	Striped Skunk	0	0	0	1
TX_Forest_Caesar_Kleberg_20	Low	Virginia Opossum	0	0	0.004901961	0.995098039
TX_Forest_LBJ_National_Grasslands_20	Low	Bobcat	0.5	0	0	0.5
TX_Forest_LBJ_National_Grasslands_20	Low	Coyote	0.045454545	0.454545455	0.136363636	0.363636364
TX_Forest_LBJ_National_Grasslands_20	Low	Northern Raccoon	0.107142857	0.125	0.107142857	0.660714286
TX_Forest_LBJ_National_Grasslands_20	Low	Striped Skunk	0	0	0.25	0.75
TX_Forest_LBJ_National_Grasslands_20	Low	Virginia Opossum	0.066666667	0	0	0.933333333
TX_Forest_Pineywoods_Angelina	Low	Bobcat	0	1	0	0
TX_Forest_Pineywoods_Angelina	Low	Coyote	0	0.125	0	0.875
TX_Forest_Pineywoods_Angelina	Low	Northern Raccoon	0	0.034482759	0	0.965517241
TX_Forest_Pineywoods_Angelina	Low	Virginia Opossum	0	0	0	1
TX_Forest_Pineywoods_Angelina_20	Low	Coyote	0	0.2	0.2	0.6
TX_Forest_Pineywoods_Angelina_20	Low	Gray Fox	0	0	0	1
TX_Forest_Pineywoods_Angelina_20	Low	Northern Raccoon	0.024390244	0	0.024390244	0.951219512
TX_Forest_Pineywoods_Angelina_20	Low	Virginia Opossum	0	0	0	1
TX_Forest_USACE_Army_20	Med	Bobcat	0	0	0	1
TX_Forest_USACE_Army_20	Med	Coyote	0.043478261	0.130434783	0.043478261	0.782608696
TX_Forest_USACE_Army_20	Med	Gray Fox	0	0	0	1
TX_Forest_USACE_Army_20	Med	Northern Raccoon	0	0	0	1
TX_Forest_USACE_Army_20	Med	Virginia Opossum	0	0	0	1
TX_Grassland_Abilene	Med	Bobcat	0	0.25	0	0.75
TX_Grassland_Abilene	Med	Coyote	0.05	0.45	0	0.5
TX_Grassland_Abilene	Med	Gray Fox	0	0	0	1
TX_Grassland_Abilene	Med	Northern Raccoon	0	0	0.066666667	0.933333333
TX_Grassland_Abilene	Med	Striped Skunk	0	0	0	1
TX_Grassland_Abilene_20	Med	Bobcat	0.052631579	0.421052632	0	0.526315789
TX_Grassland_Abilene_20	Med	Coyote	0.045454545	0.431818182	0	0.522727273
TX_Grassland_Abilene_20	Med	Gray Fox	0	0.5	0	0.5
TX_Grassland_Abilene_20	Med	Northern Raccoon	0.020408163	0	0	0.979591837
TX_Grassland_Abilene_20	Med	Striped Skunk	0	0	0	1
TX_Grassland_Abilene_20	Med	Virginia Opossum	0	0	0	1
TX_Grassland_Freeman_Center	Med	Coyote	0	0	0	1
TX_Grassland_Freeman_Center	Med	Gray Fox	0	0	0	1
TX_Grassland_Freeman_Center	Med	Northern Raccoon	0	0	0	1
TX_Grassland_Freeman_Center	Med	Striped Skunk	0	0	0	1
TX_Grassland_Freeman_Center_20	Low	Bobcat	0	0.333333333	0	0.666666667
TX_Grassland_Freeman_Center_20	Low	Coyote	0.12195122	0.292682927	0.048780488	0.536585366
TX_Grassland_Freeman_Center_20	Low	Gray Fox	0	0	0	1
TX_Grassland_Freeman_Center_20	Low	Northern Raccoon	0	0	0	1
TX_Grassland_Freeman_Center_20	Low	Striped Skunk	0	0	0	1
TX_Grassland_GP_WMA_20	Low	Bobcat	0	0.5	0	0.5
TX_Grassland_GP_WMA_20	Low	Coyote	0	0.111111111	0	0.888888889
TX_Grassland_GP_WMA_20	Low	Northern Raccoon	0	0.166666667	0	0.833333333
TX_Grassland_GP_WMA_20	Low	Striped Skunk	0	0	0	1
TX_Grassland_Matador	Low	Bobcat	0	0.4	0.4	0.2
TX_Grassland_Matador	Low	Coyote	0.043103448	0.198275862	0.068965517	0.689655172
TX_Grassland_Matador	Low	Northern Raccoon	0.002564103	0.241025641	0.015384615	0.741025641
TX_Grassland_Matador	Low	Striped Skunk	0	0	0	1
TX_Grassland_Matador_20	Low	Bobcat	0	0.454545455	0.181818182	0.363636364
TX_Grassland_Matador_20	Low	Coyote	0.051075269	0.260752688	0.048387097	0.639784946
TX_Grassland_Matador_20	Low	Northern Raccoon	0.075829384	0.151658768	0.052132701	0.720379147
TX_Grassland_Matador_20	Low	Striped Skunk	0	0	0	1
UT_Desert_Cottonwood_Canyon_Road_20	Low	Bobcat	0.055555556	0	0	0.944444444
UT_Desert_Cottonwood_Canyon_Road_20	Low	Coyote	0.047619048	0.238095238	0	0.714285714
UT_Desert_Cottonwood_Canyon_Road_20	Low	Striped Skunk	0	0	0	1
UT_Desert_Red_Cliffs	Low	Bobcat	0	0.348837209	0.069767442	0.581395349
UT_Desert_Red_Cliffs	Low	Coyote	0.012987013	0.298701299	0.064935065	0.623376623
UT_Desert_Red_Cliffs	Low	Gray Fox	0	0	0	1
UT_Desert_Red_Cliffs	Low	Northern Raccoon	0	0	0	1
UT_Desert_Wasatch	High	Coyote	0.011904762	0.30952381	0	0.678571429
UT_Desert_Wasatch	High	Red Fox	0.026217228	0.033707865	0	0.940074906
UT_Desert_Wasatch	High	Northern Raccoon	0.019811321	0.00754717	0.006603774	0.966037736
UT_Desert_Wasatch	High	Striped Skunk	0.1	0	0	0.9
UT_SLC_20	High	Bobcat	0	0	0	1
UT_SLC_20	High	Coyote	0	0.019607843	0.058823529	0.921568627
UT_SLC_20	High	Red Fox	0	0.028720627	0.010443864	0.960835509
UT_SLC_20	High	Northern Raccoon	0	0	0.014218009	0.985781991
UT_SLC_20	High	Striped Skunk	0	0	0	1
UT_Wasatch_20	Med	Bobcat	0	0	0	1
UT_Wasatch_20	Med	Coyote	0.111111111	0.444444444	0	0.444444444
UT_Wasatch_20	Med	Red Fox	0.142857143	0	0	0.857142857
UT_Wasatch_20	Med	Northern Raccoon	0	0	0	1
UT_Wasatch_20	Med	Striped Skunk	0	0	0	1
VA_Anthropogenic_Richmond	Med	Coyote	0	0	0	1
VA_Anthropogenic_Richmond	Med	Red Fox	0	0.047619048	0.047619048	0.904761905
VA_Anthropogenic_Richmond	Med	Northern Raccoon	0	0.010416667	0.026041667	0.963541667
VA_Anthropogenic_Richmond	Med	Virginia Opossum	0	0	0	1
VA_Forest_Caroline_County_20	Low	Bobcat	0	0	0	1
VA_Forest_Caroline_County_20	Low	Coyote	0	0.5	0	0.5
VA_Forest_Caroline_County_20	Low	Red Fox	0	0	0	1
VA_Forest_Caroline_County_20	Low	Northern Raccoon	0	0	0	1
VA_Forest_Caroline_County_20	Low	Virginia Opossum	0	0	0	1
VA_Forest_Fort_AP_Hill	Low	Coyote	0	0	0	1
VA_Forest_Fort_AP_Hill	Low	Northern Raccoon	0.111111111	0.666666667	0	0.222222222
VA_Forest_Fort_AP_Hill	Low	Virginia Opossum	0	0	0	1
VA_Forest_Richmond(rural)	Med	Coyote	0.03030303	0.060606061	0.03030303	0.878787879
VA_Forest_Richmond(rural)	Med	Red Fox	0.071428571	0.071428571	0	0.857142857
VA_Forest_Richmond(rural)	Med	Northern Raccoon	0.035294118	0.047058824	0.011764706	0.905882353
VA_Forest_Richmond(rural)	Med	Striped Skunk	0	0.166666667	0	0.833333333
VA_Forest_Richmond(rural)	Med	Virginia Opossum	0.021276596	0	0	0.978723404
VA_Forest_Richmond(rural)_20	Med	Coyote	0.052631579	0.263157895	0	0.684210526
VA_Forest_Richmond(rural)_20	Med	Red Fox	0	0.1	0	0.9
VA_Forest_Richmond(rural)_20	Med	Northern Raccoon	0.018099548	0	0	0.981900452
VA_Forest_Richmond(rural)_20	Med	Striped Skunk	0	0	0	1
VA_Forest_Richmond(rural)_20	Med	Virginia Opossum	0.057142857	0	0	0.942857143
VA_Forest_Richmond(suburban)	High	Red Fox	0	0	0.066666667	0.933333333
VA_Forest_Richmond(suburban)	High	Northern Raccoon	0	0	0	1
VA_Forest_Richmond(suburban)	High	Virginia Opossum	0	0	0	1
VA_Forest_Richmond(suburban)_20	High	Coyote	0	0	0	1
VA_Forest_Richmond(suburban)_20	High	Red Fox	0	0	0	1
VA_Forest_Richmond(suburban)_20	High	Northern Raccoon	0	0.041666667	0.010416667	0.947916667
VA_Forest_Richmond(suburban)_20	High	Virginia Opossum	0	0.023809524	0	0.976190476
VA_Forest_SCBI_20	Low	Coyote	0	0	0	1
VA_Forest_SCBI_20	Low	Northern Raccoon	0.054054054	0	0	0.945945946
VA_Forest_SCBI_20	Low	Virginia Opossum	0	0	0	1
VA_Forest_SCBI_GEO	Low	Red Fox	0	0	0	1
VA_Forest_SCBI_GEO	Low	Northern Raccoon	0.023255814	0.052325581	0.029069767	0.895348837
VA_Forest_SCBI_GEO	Low	Virginia Opossum	0	0	0	1
VA_Forest_Shenandoah_20	Low	Bobcat	0	0.5	0	0.5
VA_Forest_Shenandoah_20	Low	Coyote	0	0	0	1
VA_Forest_Shenandoah_20	Low	Northern Raccoon	0	0	0	1
VA_Forest_Shenandoah_20	Low	Striped Skunk	0	0	0	1
VA_Forest_Shenandoah_20	Low	Virginia Opossum	0	0	0	1
VT_Forest_Brunswick	Low	Coyote	0	0	0	1
WA_Forest_Lower_Elwha_20	Low	Bobcat	0	0.333333333	0	0.666666667
WA_Forest_Lower_Elwha_20	Low	Coyote	0	0.5	0	0.5
WA_Forest_Olympic_Peninsula_20	Low	Bobcat	0	0.75	0	0.25
WA_Forest_Olympic_Peninsula_20	Low	Northern Raccoon	0	0	0	1
WA_Forest_Olympic_Peninsula_20	Low	Virginia Opossum	0	0	0	1
WA_forest_Seattle_20	High	Bobcat	0.1	0.6	0	0.3
WA_forest_Seattle_20	High	Coyote	0.003367003	0.154882155	0.01010101	0.831649832
WA_forest_Seattle_20	High	Northern Raccoon	0	0	0	1
WA_forest_Seattle_20	High	Virginia Opossum	0	0.064516129	0	0.935483871
WA_Forest_Seattle_Urban_Carnivores	High	Bobcat	0	0	0	1
WA_Forest_Seattle_Urban_Carnivores	High	Coyote	0.119565217	0.489130435	0.02173913	0.369565217
WA_Forest_Seattle_Urban_Carnivores	High	Northern Raccoon	0	0.159090909	0.045454545	0.795454545
WA_Forest_Seattle_Urban_Carnivores	High	Virginia Opossum	0	0	0.064516129	0.935483871
WI_Forest_Chequamegon-Nicolet	Low	Bobcat	0	0.833333333	0	0.166666667
WI_Forest_Chequamegon-Nicolet	Low	Coyote	0	0	0	1
WI_Forest_Chequamegon-Nicolet	Low	Red Fox	0	0.055555556	0.111111111	0.833333333
WI_Forest_Chequamegon-Nicolet	Low	Northern Raccoon	0	0	0	1
WI_Forest_Chequamegon-Nicolet_20	Low	Bobcat	0	0	0	1
WI_Forest_Chequamegon-Nicolet_20	Low	Coyote	0	0	0.181818182	0.818181818
WI_Forest_Chequamegon-Nicolet_20	Low	Red Fox	0	0	0	1
WI_Forest_Chequamegon-Nicolet_20	Low	Northern Raccoon	0.066666667	0	0	0.933333333
WI_Forest_Chequamegon-Nicolet_20	Low	Striped Skunk	0	0	0	1
WI_Forest_Whitewater	High	Coyote	0	0	0	1
WI_Forest_Whitewater	High	Red Fox	0	0.037974684	0.012658228	0.949367089
WI_Forest_Whitewater	High	Northern Raccoon	0	0.176470588	0.088235294	0.735294118
WI_Forest_Whitewater	High	Striped Skunk	0	0	0	1
WI_Forest_Whitewater	High	Virginia Opossum	0	0	0.125	0.875
WI_Forest_Whitewater_20	High	Coyote	0	0	0	1
WI_Forest_Whitewater_20	High	Red Fox	0.01	0.02	0.02	0.95
WI_Forest_Whitewater_20	High	Gray Fox	0	0	0	1
WI_Forest_Whitewater_20	High	Northern Raccoon	0.013986014	0	0.013986014	0.972027972
WI_Forest_Whitewater_20	High	Striped Skunk	0	0	0	1
WI_Forest_Whitewater_20	High	Virginia Opossum	0	0.010526316	0.031578947	0.957894737
WV_Forest_University_Research_Forest_20	Low	Coyote	0	0.5	0	0.5
WV_Forest_University_Research_Forest_20	Low	Red Fox	0	0	0	1
WV_Forest_University_Research_Forest_20	Low	Northern Raccoon	0	0	0	1
WV_Forest_WVU_Research_Forest	Med	Coyote	0.090909091	0.454545455	0	0.454545455
WV_Forest_WVU_Research_Forest	Med	Northern Raccoon	0	0.076923077	0	0.923076923
WY_Forest_Craighead_20	Low	Coyote	0.068965517	0.310344828	0	0.620689655
WY_Forest_Craighead_20	Low	Red Fox	0.018018018	0.027027027	0.018018018	0.936936937
WY_Forest_Craighead_20	Low	Striped Skunk	0	0	0	1
WY_Grassland_Carbon_County	Low	Bobcat	0	0.333333333	0	0.666666667
WY_Grassland_Carbon_County	Low	Coyote	0.048780488	0.12195122	0.024390244	0.804878049
WY_Grassland_Carbon_County_20	Low	Bobcat	0	0	0	1
WY_Grassland_Carbon_County_20	Low	Coyote	0.117647059	0.058823529	0	0.823529412
WY_Grassland_Carbon_County_20	Low	Northern Raccoon	0	1	0	0
